# Supplementary material for: Development of a Method to Determine the Environmental Burden of Diseases and an Application to Identify Factors Driving Changes in the Number of PM2.5-Related Deaths in China between 2000 and 2010
Source: Environ Health (Wash). 2024 Jun 12;2(9):642–50. doi: 10.1021/envhealth.4c00048 (PMC11540115; doi:10.1021/envhealth.4c00048)
Supplement: Supplementary file 2 — eh4c00048_si_002.xlsx [file eh4c00048_si_002.xlsx]

## Sheet: Demo data
GB	dC	u2t	GDP	Med	Care	PM	R1	R0	wave	RR
1	3749.28	99.9214	11000.2	23.2481	11.2369	57.5	1586.26	1115.77	2000	1.42167
2	4660	93.0808	10043	20.9409	7.83922	57	2050.37	1447.6	2000	1.41639
3	2105.56	94.8351	11250.2	17.9823	9.83629	58	1020.73	699.007	2000	1.46026
4	3514.15	95.8715	11393.7	21.2947	8.12241	59.5	1516.67	1041.79	2000	1.45583
5	9002.19	97.5705	9796.08	25.3361	8.76812	53.4	4514.96	3178	2000	1.42069
6	6545.24	106.767	8964.94	22.3334	4.52406	56.3333	2668.04	1869.79	2000	1.42692
7	2141.01	102.33	6908.17	19.068	6.45482	46.5	850.873	630.287	2000	1.34998
8	8689.39	101.594	12996.4	21.3316	9.12443	47.6	3873.84	2845.26	2000	1.36151
9	1980.64	69.1447	5778.88	19.0164	7.18017	19.5	489.155	409.358	2000	1.19493
10	4340.99	46.7173	7830.06	16.7668	4.3766	30.8684	1295.84	1015.09	2000	1.27657
11	4244.96	41.5449	11831.9	24.6523	9.2726	43.15	1417.59	1029.95	2000	1.37637
12	3734.72	31.2902	11999.6	25.3917	8.84089	34.1786	1177.22	899.165	2000	1.30924
13	3179.8	26.3085	12139.9	22.7729	7.01798	25.1875	941.431	773.044	2000	1.21782
14	3133.25	35.5042	14475.7	40.4457	21.3293	46.1818	1142.49	833.434	2000	1.37083
15	1613.29	32.9493	14064	40.5749	19.899	19.619	501.468	422.375	2000	1.18726
16	2593.93	28.743	11989.5	27.9251	26.7688	32.625	768.099	592.557	2000	1.29625
17	2659.78	33.6569	7363.89	23.2153	8.38654	23.3913	758.064	614.942	2000	1.23274
18	1688.22	31.5947	8469.47	37.2017	19.3582	17.881	513.662	432.509	2000	1.18763
19	2721.52	99.9182	12527.4	21.7249	8.23502	47	1031.13	751.825	2000	1.37151
20	4810.23	94.9556	9777.93	16.2304	6.97159	47	1627.95	1195.34	2000	1.36191
21	5093.67	105.89	9820.24	18.9669	7.61671	48	1857.26	1359.52	2000	1.36612
22	5797.33	98.9142	11158.4	16.9075	8.12674	47	2050.92	1489.88	2000	1.37657
23	4464.1	101.386	10951.1	17.8701	8.35326	47	1591.06	1170.38	2000	1.35944
24	2810.09	95.0037	10580	17.9017	7.19394	47	1343.46	975.256	2000	1.37754
25	2224.84	99.2122	10401.1	17.279	8.15151	48.1667	686.435	504.022	2000	1.36191
26	2194.39	100.877	9282.37	18.9352	7.42013	49.8333	709.476	514.73	2000	1.37835
27	2759.46	99.2465	9631.98	20.0678	5.04632	49.25	646.897	476.177	2000	1.35852
28	1993.32	99.7565	10879.3	18.0298	6.23187	46.1	780.579	564.232	2000	1.38344
29	4837.69	20.6263	10567.1	20.2427	7.7439	46.7812	1622.57	1178.69	2000	1.37659
30	4155.65	15.2974	10155.3	12.6718	1.79571	42.25	1325.87	962.109	2000	1.37808
31	5390.45	92.1333	9203.71	17.5797	6.98164	51.1304	1831.86	1354.44	2000	1.35248
32	1307.67	15.8436	14193.2	13.8052	6.55191	43.5312	603.788	447.875	2000	1.34812
33	3045.11	33.6173	12592.7	17.9232	13.0392	59.4706	1004.95	725.579	2000	1.38503
34	4167.66	11.6226	8020.64	18.2182	14.2998	37.1071	1620.62	1204.68	2000	1.34527
35	2074.31	93.0381	2496.37	21.0027	1.75048	63.25	788.126	546.313	2000	1.44263
36	1060.67	104.069	8894.31	11.0588	3.85984	73	527.166	349.59	2000	1.50796
37	645.655	100.455	5920.05	14.5051	3.49117	74.5	464.318	303.683	2000	1.52896
38	1588.29	96.2472	7656.62	14.9356	4.34676	62.25	597.659	410.186	2000	1.45704
39	952.084	70.1663	6787.74	15.5778	5.50066	40.5	175.25	132.105	2000	1.3266
40	1628.9	92.167	6992.3	16.6671	5.09076	73	657.751	439.357	2000	1.49708
41	2065.45	24.99	6057.63	22.8895	6.23351	22.5	516.02	430.91	2000	1.19751
42	3573.46	13.4162	11050.1	23.189	2.17501	43.5	945.012	719.453	2000	1.31351
43	2300.89	14.2545	12625.3	18.4665	8.78746	48.1	636.136	473.244	2000	1.3442
44	2755.59	5.62058	5198.06	14.9928	0.136207	30.35	649.949	512.11	2000	1.26916
45	1948.65	12.7966	5482.2	13.2429	6.88148	24.0455	493.399	403.844	2000	1.22176
46	1183.53	3.5757	10730.3	11.1404	12.9729	45.25	277.712	211.253	2000	1.31459
47	1659.74	11.1996	4968.81	23.2173	2.44806	52.875	459.328	340.835	2000	1.34766
48	1267.25	7.50556	5382.96	18.8132	8.78723	22.9375	279.61	241.872	2000	1.15602
49	3092.45	11.3287	6233.07	5.94024	6.18153	46.8333	796.464	605.102	2000	1.31625
50	3411.63	7.72521	8210.25	16.4569	6.50119	18.42	720.452	600.452	2000	1.19985
51	1923.03	5.51452	6035.67	5.80213	0.593094	33	533.903	429	2000	1.24453
52	3615.56	8.69761	7493.38	8.83745	4.69228	47.6875	950.149	722.066	2000	1.31587
53	4111.78	28.2853	11085.7	23.5803	6.87721	53	1311.6	985.198	2000	1.33131
54	5019.51	31.526	8543.78	12.8168	7.07752	46.3125	1267.01	964.147	2000	1.31412
55	3107.08	27.4405	7177.74	14.9988	4.6494	50.5	878.082	664.618	2000	1.32118
56	2607.81	37.3788	11050.8	12.7132	2.87746	41.6	659.679	499.73	2000	1.32007
57	3073.79	34.6967	19226.5	15.6449	4.23088	40.6667	694.322	525.755	2000	1.32062
58	2078.57	108.238	13498.2	18.2358	9.45989	39.5	622.987	470.009	2000	1.32548
59	2807.61	106.928	10102.6	15.9123	12.0523	45	1044.66	772.011	2000	1.35317
60	3074.28	64.7081	5354.4	14.5797	9.41376	37.5	826.357	630.548	2000	1.31054
61	1082.48	52.2514	11445.9	16.8615	10.3435	41.5	491.597	370.384	2000	1.32726
62	4030.64	21.1455	18330.5	13.8825	18.8771	38	1077.88	825.751	2000	1.30533
63	5961.36	23.1632	9798.23	9.68251	10.8448	37.875	1738.29	1312.05	2000	1.32487
64	4045.63	12.6943	7060.23	18.6316	20.4425	33.6364	992.456	778.566	2000	1.27472
65	3985.93	7.97929	12912.3	15.8579	22.3921	37.0385	1313.42	1032.58	2000	1.27197
66	4158.9	11.1752	12847.7	24.5283	14.0306	35.9412	1188.57	937.032	2000	1.26844
67	2240.59	10.494	2867.71	5.99917	0.352788	32.9286	591.695	460.386	2000	1.28522
68	4224.01	5.19709	8515.62	19.0861	9.26865	39.375	1421.34	1030.37	2000	1.37945
70	4496.07	21.3516	12131	22.5458	13.4978	36.2667	1237.93	935.13	2000	1.3238
71	4285.45	26.3782	11614.1	14.3305	12.1309	33.875	1063.62	820.91	2000	1.29566
72	1773.49	106.535	2913.68	17.5245	9.39363	38.25	925.452	684.79	2000	1.35144
73	957.134	57.4031	5671.88	23.3802	10.611	32.75	317.797	240.361	2000	1.32217
74	464.605	46.5178	4714.84	12.738	6.91896	31.5	138.739	106.402	2000	1.30391
75	3254.88	10.3238	4944.34	13.3094	12.013	28.4286	803.952	649.868	2000	1.2371
76	3838.24	6.67387	4574.19	25.388	14.047	31.2917	1197.1	942.649	2000	1.26993
77	3002.26	6.48598	39.874	10.8562	1.8365	26.5526	947.449	774.553	2000	1.22322
78	3248.55	6.14926	6944.97	21.5987	11.8542	30.6111	790.489	632.993	2000	1.24881
79	1855.82	97.3467	3713.37	11.9395	4.45997	50	396.538	310.627	2000	1.27657
80	1074.52	103.185	9372.26	17.0546	4.91734	64	472.231	348.657	2000	1.35443
81	843.845	106.429	6129.51	11.2468	3.38956	64	293.911	215.882	2000	1.36145
82	3107.04	81.6645	6569.41	9.64534	6.34741	37.875	653.631	531.536	2000	1.2297
83	1956.96	12.3477	9631.8	15.5643	3.33065	46.5	554.614	447.4	2000	1.23964
84	3667.31	2.69789	3117.79	16.407	6.12106	45.375	764.691	624.129	2000	1.22521
85	2171.42	8.56369	3903.99	14.6001	1.92796	43	539.612	444.291	2000	1.21455
86	4396.14	2.48646	2210.92	9.06069	3.63687	50.4231	1145.33	902.308	2000	1.26933
87	3031.46	20.8215	5308.99	26.2212	0.978246	16.3235	429.052	370.092	2000	1.15931
88	4477.41	19.2755	6490.34	10.9635	6.38577	38.2143	775.839	637.884	2000	1.21627
89	1871.11	4.48115	2090.18	14.5655	5.73021	44.7	512.787	418.328	2000	1.2258
90	4664.76	14.0062	5438.67	9.40013	6.45425	43.875	1085.56	890.894	2000	1.21851
91	1292.01	7.21178	7472.15	18.0501	12.354	46.875	291.488	230.667	2000	1.26367
92	1724.43	3.20953	4121.76	8.50337	6.10896	42	356.432	289.58	2000	1.23086
93	1300.91	16.4644	4439.15	16.8351	10.2476	46.375	380.008	306.994	2000	1.23783
94	1660.67	12.5308	4926.86	22.6487	11.7944	50.6	424.324	333.08	2000	1.27394
95	4244.83	10.0447	3483.57	17.7738	2.38815	47.5625	1082.04	867.617	2000	1.24714
96	2397.94	11.875	3473.87	13.2032	6.80806	44.8571	617.12	496.732	2000	1.24236
97	5294.64	20.7376	8604.22	16.5723	13.3148	22.9167	815.333	710.854	2000	1.14698
98	372.413	107.298	8124.96	9.00686	4.22916	60	307.727	225.471	2000	1.36482
99	365.902	101.4	6163.11	13.1956	6.01716	60	387.128	287.074	2000	1.34853
100	2922.07	10.1685	5911.4	12.9866	4.82736	23.0526	606.753	529.409	2000	1.1461
101	1258.25	9.58389	8161.1	23.0699	7.62735	26.6429	260.133	221.325	2000	1.17535
102	1824.57	0.803132	6507.88	13.6156	9.85847	25.5	309.093	267.896	2000	1.15378
103	1058.16	8.63734	7657.6	14.6342	11.2224	43	299.635	234.246	2000	1.27915
104	2685.58	14.6994	7280.08	9.9415	3.12436	44.4286	731.536	578.946	2000	1.26357
105	1945.56	3.20811	5369.9	11.2772	4.06255	41.6667	457.697	370.3	2000	1.23602
106	1594.18	-2.27518	4065.89	8.15756	2.48798	40.8	407.265	329.497	2000	1.23602
107	4478.03	21.2827	6371.87	13.2627	3.96145	50.75	1188.22	917.551	2000	1.29499
108	2255.59	8.83072	4935.9	8.15644	6.67653	46.5833	605.154	479.194	2000	1.26286
109	1381.07	14.246	3929.22	17.9809	12.2387	52.3333	275.01	213.305	2000	1.28928
110	1872.27	2.2848	2468.62	9.83544	4.68454	48.8333	412.43	324.449	2000	1.27117
111	1389.53	13.406	7149.09	11.3697	1.22473	44.5	444.596	356.925	2000	1.24563
112	3902.87	4.16767	6589.49	16.0625	4.79849	53.4091	847.778	656.326	2000	1.2917
113	2072.63	15.7708	3599.56	36.2493	4.19675	55.25	560.147	428.203	2000	1.30814
114	1705.63	20.3199	4954.51	11.9552	7.80063	53.125	451.049	345.938	2000	1.30384
115	2748.46	21.5793	4665.69	13.6947	4.62706	55.5714	775.832	595.485	2000	1.30286
116	2943.71	29.8346	6855.48	18.2029	6.12217	32.6667	550.324	466.635	2000	1.17935
117	1530.29	96.5306	4507.53	11.821	6.34949	74.5	747.509	483.42	2000	1.54629
118	1353.3	98.1143	3514.5	9.43868	6.67224	74.5	467.172	305.651	2000	1.52845
119	1177.84	98.0339	5156.96	13.1424	4.6026	74.5	462.47	301.769	2000	1.53253
120	2589.26	12.0994	5343.74	23.5229	6.45784	47.2143	693.39	508.996	2000	1.36227
121	3958.15	17.9395	5397.42	8.40483	3.06622	54.6667	1269.6	909.7	2000	1.39563
122	1450.51	6.68303	3541.42	9.81059	7.72152	23.3824	521.406	420.122	2000	1.24108
123	1519.16	7.12282	5050.85	10.3036	2.25919	15.6154	359.008	303.304	2000	1.18366
124	3718.61	7.02088	6375.93	16.7058	1.33579	50.3333	1066.51	762.53	2000	1.39864
125	3290.53	5.62573	4669.49	6.02927	2.15146	50.8125	1044.47	751.229	2000	1.39035
126	3600.92	3.7388	3735.2	12.4336	1.25415	24.4333	769.527	632.437	2000	1.21676
127	2202.72	22.8377	5362.94	17.219	2.81514	59.25	708.163	508.802	2000	1.39182
128	1320.74	25.7866	6667.08	20.0656	9.86712	58	511.818	362.383	2000	1.41237
129	2141.11	20.9473	4233.73	20.223	4.61368	14.6154	396.598	333.723	2000	1.1884
130	1941.05	3.17866	3950.46	19.2401	3.82267	47.6667	451.996	334.66	2000	1.35061
131	2768.12	0.522927	5239.3	3.02282	8.40777	55.4286	758.828	543.227	2000	1.39689
132	4467.51	4.47807	5550.14	18.2414	18.6758	26.2857	904.439	724.241	2000	1.24881
133	3380.14	8.08731	3298.69	14.1165	0.366366	34.65	740.028	574.504	2000	1.28812
134	3089.98	19.6343	9333.44	7.43723	3.56479	57	1010.62	741.961	2000	1.36209
135	1825.86	4.84533	4114.61	12.1802	8.89415	34.6667	512.877	402.788	2000	1.27332
136	1436.91	5.26318	2731.85	11.7267	6.84246	54.7	476.037	353.117	2000	1.3481
137	2208.83	5.27276	6661.52	9.29331	4.81428	55.5714	621.734	451.399	2000	1.37735
138	4105.88	34.6408	10197.9	20.2516	5.38011	45.7143	985.7	713.054	2000	1.38236
139	6867.16	19.7187	5003.85	14.1604	6.48207	47.9583	1952.8	1457.46	2000	1.33987
140	2034.8	33.3754	7274.33	19.1518	4.80411	54.4	738.878	554.484	2000	1.33255
141	2618.87	28.9883	9138.04	13.3735	2.27498	53.6875	1008.69	720.826	2000	1.39935
142	1542.26	103.594	3204.08	17.8595	5.49532	23	456.175	365.034	2000	1.24968
143	1428.73	101.464	2730.62	13.0696	6.48062	22.75	434.103	349.175	2000	1.24322
144	1767.93	82.8729	3351.58	16.6867	8.17189	21.6667	471.404	379.4	2000	1.2425
145	147.882	56.262	4341.39	15.6912	9.52695	26.5	121.101	95.1734	2000	1.27243
146	2059.36	13.6081	6666.18	21.1369	8.41137	18.3864	470.955	386.686	2000	1.21793
147	2513.64	14.0203	1940.98	16.138	15.2336	10.0435	476.093	412.206	2000	1.15499
148	1877.73	5.16174	4706.75	8.74314	12.2782	8.69118	327.288	286.954	2000	1.14056
149	1437.53	10.0719	1979.78	19.2372	6.33318	13.3205	260.9	221.93	2000	1.1756
150	752.048	16.1103	3115.74	15.5434	13.4046	9.43103	235.274	204.716	2000	1.14927
151	3482.65	14.8977	2671.98	17.9461	5.79423	17.2344	772.781	641.464	2000	1.20471
152	1568.23	17.3501	896.61	18.4949	9.96362	18.0476	459.631	377.239	2000	1.21841
153	1982.26	14.503	2414.97	17.4881	7.8087	14.4062	381.29	319.944	2000	1.19174
154	1439.62	15.5748	3805.98	5.5678	6.53809	14.5455	370.946	312.868	2000	1.18563
155	1610.45	17.0731	8084.48	18.1916	5.15609	18.7	528.589	438.027	2000	1.20675
156	2527.27	9.59228	6234.1	11.7197	6.2747	16.25	528.672	442.555	2000	1.19459
157	1748.61	7.34646	3360.3	17.8837	6.80407	14.8393	452.977	381.295	2000	1.188
158	1196.42	16.708	4230.17	23.6936	9.41089	13.64	172.608	145.399	2000	1.18713
159	1306.21	96.8216	2775.22	17.1242	10.0166	25.5	392.527	312.537	2000	1.25594
160	315.071	80.8226	4940.11	16.5597	8.85389	21.6667	128.223	103.134	2000	1.24326
161	694.392	83.3665	981.564	21.7815	10.8184	18.8333	99.4126	83.4205	2000	1.19171
162	3455.63	19.3176	5123.7	15.5769	9.15461	19.7333	687.995	565.431	2000	1.21676
163	2069.61	19.3183	4589.11	25.0076	5.1378	22.8429	489.127	398.943	2000	1.22606
164	3253.15	14.7476	4856.23	23.2674	16.9654	18.3939	651.909	541.571	2000	1.20374
165	2101.6	9.40425	2440.91	16.1423	16.6154	18.8286	475.943	392.141	2000	1.2137
166	3194.47	17.455	3285.41	20.5701	9.69766	17.7456	529.587	439.729	2000	1.20435
167	2796.72	17.4885	5629.46	18.2797	16.4924	16.1758	533.398	447.245	2000	1.19263
168	1651.89	18.4127	2447.32	17.3969	15.5732	25.3913	336.912	271.408	2000	1.24135
169	4151.14	6.61917	2776.1	20.9785	21.7744	15.0152	542.73	460.549	2000	1.17844
170	734.165	99.4345	8261.79	13.9009	6.15648	64	276.322	197.01	2000	1.40258
171	1255.87	103.345	9777.2	13.2767	6.25172	64	386.833	276.671	2000	1.39817
172	4496.27	-0.462124	9089.71	10.4362	6.0832	62.9375	1202.87	862.54	2000	1.39457
173	2529.4	25.8658	7133.73	13.4617	7.45325	65.25	709.818	505.876	2000	1.40315
174	2383.16	13.3441	4061.58	10.8745	17.5768	60.9286	648.744	459.765	2000	1.41104
175	1156.14	8.15153	2668.05	10.1508	5.72386	54.8125	374.646	275.69	2000	1.35894
176	2165.41	14.1014	1462.59	12.568	3.21395	56.5	697.161	500.446	2000	1.39308
177	2224.62	7.31997	8409.26	14.8695	1.55667	60.9	654.471	473.914	2000	1.38099
178	1869.58	1.46398	3307.14	13.3569	10.4884	61.0625	636.68	451.534	2000	1.41004
179	1483.73	10.0782	7313.7	18.2639	14.4445	58.5833	559.541	397.858	2000	1.40638
180	3497.12	-0.361672	-101.67	13.2809	5.47151	63.4583	995.552	705.627	2000	1.41088
181	910.526	13.2015	4638.77	9.83715	9.20966	59.0833	337.077	239.623	2000	1.4067
182	3115.03	32.4884	6692.93	10.8818	6.15168	62.95	888.114	629.203	2000	1.41149
183	3464.26	30.3353	8504.34	34.5793	5.2219	59.3889	1453.78	1047.57	2000	1.38777
184	2570.12	9.85032	12239.4	19.1649	5.60021	59.5227	929.716	671.811	2000	1.38389
185	4236.83	18.6032	7172.41	6.28741	2.8556	64.5667	1495.21	1064.32	2000	1.40485
186	1741.94	40.7827	8555.94	21.3594	7.22504	52.75	575.024	417.798	2000	1.37632
187	1873.91	64.5242	11051.7	24.6146	10.3163	51.25	574.191	414.976	2000	1.38367
188	2978.97	21.2978	5911	16.179	6.03468	53	752.149	542.1	2000	1.38747
189	2881.56	11.0698	8034.05	12.1347	6.22603	54.9375	659.968	478.86	2000	1.37821
190	1816.25	5.66865	16432.3	20.1363	8.11138	41.5833	677.387	498.087	2000	1.35998
191	2738.03	12.4855	6382.89	13.2407	4.51911	65.8	779.002	553.106	2000	1.40841
192	3244.85	22.7571	9492.14	16.4137	6.90741	59.8889	785.278	566.949	2000	1.3851
193	714.191	25.2646	16402.5	28.7366	7.54531	41	233.758	171.952	2000	1.35944
194	3514.17	36.6145	12753.7	22.8046	7.86504	56.2778	925.534	664.092	2000	1.39368
195	1896.25	43.1343	15729.2	16.3599	9.96171	40.875	882.796	647.501	2000	1.36339
196	2252.87	50.6946	7080.3	14.8215	5.95043	58.5714	668.559	497.844	2000	1.34291
197	2589.44	9.70148	7748.93	12.3262	12.5806	58.1875	719.367	536.989	2000	1.33963
198	1663.31	14.41	9033.27	23.9182	2.42083	61.15	563.079	411.129	2000	1.36959
199	1315.41	12.3248	5214.32	15.0077	7.92298	61.25	396.503	285.159	2000	1.39047
200	2000.59	8.768	5913.3	12.367	10.2684	59.4286	652.388	471.83	2000	1.38267
201	2124.94	18.142	6985.42	9.32212	11.2686	55	689.397	508.091	2000	1.35684
202	3099.59	8.86503	245.693	18.4782	24.0999	56.5625	748.427	557.487	2000	1.3425
203	3595.96	16.1196	3881.9	20.3427	2.1302	58.8846	823.244	596.986	2000	1.379
204	1757.47	9.79144	5995.33	12.5693	12.303	61.25	531.043	377.637	2000	1.40623
205	2655.2	26.1952	8151.78	17.2953	10.213	57	763.231	579.52	2000	1.317
206	3934.62	20.2198	6577.63	10.7178	4.76627	58	1262.38	926.84	2000	1.36203
207	1900.66	103.067	1811.98	23.9819	5.46226	30.5	617.633	489.198	2000	1.26254
208	1435.48	100.642	4330.01	25.3498	3.09065	40.75	866.278	644.256	2000	1.34462
209	1876.06	103.631	4193.2	25.4482	1.59756	25.5	909.063	727.184	2000	1.25011
210	1150.1	101.049	4578.4	30.5287	3.03958	28.3333	491.825	386.238	2000	1.27337
211	2181.19	104.855	7047.77	27.7607	4.90367	25.8333	702.074	558.878	2000	1.25622
212	779.336	105.651	6031.38	28.1976	4.08998	27.6667	267.26	213.128	2000	1.25399
213	1747.62	12.4316	9518.8	12.5432	6.12226	26.5	473.929	384.316	2000	1.23317
214	1626.92	29.682	3987.99	48.664	17.1794	19.0476	240.189	197.807	2000	1.21426
215	527.455	20.2144	2753.59	21.2787	2.9701	18.9231	146.506	123.267	2000	1.18853
216	820.703	57.4506	9711.28	59.6428	2.11807	18.1111	207.687	174.435	2000	1.19063
217	993.809	104.348	3897.05	21.7962	4.54112	29.25	776.693	600.497	2000	1.29342
218	2328.23	94.3402	3940.8	20.746	6.10908	33.5	573.522	432.608	2000	1.32573
219	2025.66	1.24896	3604.75	20.4879	6.87972	20.25	414.867	339.535	2000	1.22187
220	944.792	30.9304	4424.56	14.835	6.51609	16.7727	136.424	114.39	2000	1.19262
221	1386.85	18.9761	3196.32	14.5714	9.47983	15.875	447.778	374.936	2000	1.19428
222	917.564	19.8251	82.9405	19.2583	0.52716	13.7353	277.117	234.25	2000	1.183
223	1458.82	2.70927	2823.41	21.5894	9.52936	16.5769	244.914	202.687	2000	1.20834
224	1810.94	9.9539	2111.48	19.1361	15.4442	14.7407	309.168	259.63	2000	1.1908
225	1873.11	28.8446	1801.46	15.9544	3.25532	14.85	482.547	405.431	2000	1.19021
226	867.439	22.9729	4133.51	36.8725	23.3957	14.4643	182.32	153.93	2000	1.18443
227	551.51	24.8374	5860.58	18.8424	36.7486	17.1538	263.566	219.208	2000	1.20236
228	768.996	100.476	4335.86	23.5724	5.56069	35	219.368	166.207	2000	1.31985
229	662.696	105.899	5163.86	20.6582	3.97158	21.5	242.393	197.515	2000	1.22721
230	1691.38	37.4177	4229.51	22.3241	5.55168	21.6429	374.904	304.581	2000	1.23088
231	2630.62	26.2059	2411.9	20.5395	19.6836	18.9231	441.37	368.461	2000	1.19787
232	1913.11	12.9187	2654.83	24.6483	30.117	16.26	471.406	390.967	2000	1.20574
233	1364.41	100.301	2480.71	19.1817	-1.53188	21	394.285	326.329	2000	1.20824
234	756.599	45.9824	5838.28	23.6082	3.73443	23.3333	311.729	253.254	2000	1.23089
235	1815.01	11.2272	4841.21	16.7217	1.34113	19	404.412	341.573	2000	1.18397
236	1659.93	26.9294	7058.71	18.4108	3.76465	16.75	326.682	273.535	2000	1.1943
237	1429.48	5.81782	5530.43	19.6873	1.19025	18.0455	291.296	244.087	2000	1.19341
238	1491.05	4.36713	2647.59	26.6879	1.34611	14.2667	205.477	176.939	2000	1.16129
239	965.452	19.7615	2819.54	25.1399	3.59386	14.6154	197.428	166.859	2000	1.1832
240	1673.13	8.07465	2963.68	19.9324	3.83128	15.1875	349.781	301.836	2000	1.15884
241	1883.38	9.70833	2932.64	15.602	0.590307	18.2727	420.335	355.157	2000	1.18352
242	1827.27	18.1353	2020.08	12.3514	8.18522	15.5714	294.256	248.363	2000	1.18478
243	1349.11	17.4882	427.281	25.3681	3.92093	16.7857	245.535	205.898	2000	1.19251
244	1353.57	20.7862	3009.21	30.3855	7.87238	15.8519	211.371	176.651	2000	1.19655
245	1577.55	26.089	5571.81	23.4505	2.40006	18.0833	247.831	207.632	2000	1.19361
246	678.975	100.457	7341.75	24.316	2.33642	21.5	290.914	245.279	2000	1.18605
247	1816.94	28.4694	4202.12	30.6875	3.74962	19.1154	287.232	242.274	2000	1.18557
248	2931.48	35.1875	7413.47	20.8226	7.29142	22.025	496.218	416.46	2000	1.19151
249	1215.85	16.5039	2957.54	30.2245	4.97815	18.7	316.41	270.973	2000	1.16768
250	3052.13	21.7553	5463.33	25.7501	3.07147	22.0789	671.34	567.92	2000	1.1821
251	3513.47	18.9193	2992.22	27.6724	2.51374	18.375	627.329	533.631	2000	1.17559
252	2400.68	50.2887	3140.43	22.7111	3.96057	16.2941	488.351	413.991	2000	1.17962
253	733.887	31.8918	2390.94	20.9178	4.14629	15.3	225.004	191.262	2000	1.17641
254	1564.59	21.6934	6270.1	41.9434	1.3809	15.2812	338.401	284.572	2000	1.18916
255	1839.56	14.4626	1740.45	19.0398	3.22351	14.4474	442.22	370.671	2000	1.19303
256	446.116	29.292	4495.4	28.8324	5.30817	15.4091	152.993	128.593	2000	1.18975
257	1864.19	47.6918	6739.44	28.2108	0.625994	17.6154	387.033	321.912	2000	1.2023
258	3138.54	66.6826	1635.78	26.1288	1.72642	26.5	823.714	660.251	2000	1.24758
259	633.841	17.9419	3250.99	14.0598	0.387009	16.3889	178.593	149.978	2000	1.19079
260	1150.95	26.5187	171.677	21.452	3.59882	12.5714	188.926	162.337	2000	1.16379
261	934.77	23.303	3658.27	26.0433	12.7449	15.3958	181.032	154.444	2000	1.17215
262	1590.04	19.361	683.096	26.6006	1.43568	15.5238	341.273	294.916	2000	1.15719
263	1592.71	12.5426	2173.79	34.1098	2.48527	21.2	398.332	328.416	2000	1.21289
264	1662.24	32.4133	7069.91	43.2894	2.43154	24.2273	436.292	355.837	2000	1.2261
265	2050.83	18.6311	4828.82	22.1317	1.5193	24.5556	408.187	333.464	2000	1.22408
266	3351.78	23.3296	2698.77	14.732	5.13425	22.1923	800.01	658.418	2000	1.21505
267	1255.08	46.1203	5950.17	27.2726	1.08637	25.2857	334.643	268.781	2000	1.24504
268	1712.48	51.2676	5912.32	39.209	7.82113	24.8125	524.353	424.275	2000	1.23588
269	2822.51	48.4883	6168.28	25.4184	3.30774	35.625	862.587	676.41	2000	1.27524
270	3745.14	17.1471	5885.46	18.1404	1.69611	38.4286	855.049	669.011	2000	1.27808
271	2224.81	4.59777	2704.28	15.525	2.42695	39.9	695.223	541.425	2000	1.28406
272	2341.31	8.01847	5931.69	24.222	1.18014	33.75	540.517	422.131	2000	1.28045
273	1794.61	17.1153	1059.28	51.8531	2.71495	36.4375	467.866	369.378	2000	1.26663
274	1799.02	10.5471	1241.66	15.5048	0.970337	37.6	456.994	357.258	2000	1.27917
275	1148	25.1943	2697.55	28.5083	2.16218	28.15	357.06	288.247	2000	1.23873
276	1418.93	20.5929	2990.16	68.1174	8.19045	23.9688	263.969	217.783	2000	1.21207
277	2096.3	7.51643	296.993	16.2669	1.44455	30.0769	542.845	431.712	2000	1.25742
278	1505.63	18.8305	2550.9	25.9764	3.39429	29.2917	393.831	315.779	2000	1.24717
279	2425.95	10.7564	4171.3	11.7612	1.86353	33.9091	602.195	474.713	2000	1.26854
280	2690.3	17.6931	5046.7	28.2031	2.53961	37	683.099	532.762	2000	1.28219
281	1897.78	34.7924	9038.23	36.6849	1.42876	40.8	523.588	403.201	2000	1.29858
282	2811.09	48.2463	3744.51	25.7565	4.84098	19.2955	821.086	678.764	2000	1.20968
283	1844.32	26.425	5968.18	18.9194	4.7826	17.875	416.739	344.301	2000	1.21039
284	2528.06	19.4614	1822.34	19.1796	3.3068	13.3788	599.966	507.197	2000	1.1829
285	1177.58	29.1177	2013.78	23.0784	-0.141125	13.7353	380.297	322.392	2000	1.17961
286	1218.36	24.8145	2465.81	21.485	-2.40694	13	361.51	305.735	2000	1.18243
287	1292.79	27.5737	882.005	22.4756	0.124584	14.1053	201.901	172.884	2000	1.16784
288	814.141	16.3496	409.642	26.3958	5.17215	16.5	215.448	182.213	2000	1.18239
289	582.249	13.1583	-414.06	29.9212	-0.0580477	15	144.995	123.74	2000	1.17177
290	416.178	22.7952	4410.72	40.0706	2.53372	16.8333	152.502	128.819	2000	1.18384
291	311.447	25.5702	4408.08	28.7655	3.89387	18.7045	104.479	87.6099	2000	1.19255
292	692.743	30.2537	2957.93	34.1174	3.08465	19.4167	249.96	209.446	2000	1.19343
293	916.821	29.1797	797.999	17.715	4.89488	22.875	202.609	166.785	2000	1.21479
294	729.534	22.991	1570.2	30.0265	2.31417	16.575	161.207	137.627	2000	1.17133
295	2403.08	34.4755	6273.17	28.7502	1.00776	16.3793	898.792	753.079	2000	1.19349
296	3244.36	53.7935	5340.99	26.9799	5.69451	32	933.999	738.693	2000	1.26439
297	1014.42	19.9284	2793.59	17.545	2.88633	36	314.778	247.763	2000	1.27048
298	2119.49	12.6772	4913.9	27.3066	5.65921	25.5455	401.245	328.152	2000	1.22274
299	2578.84	11.3526	3199.38	25.4254	3.77224	33.35	695.382	553.538	2000	1.25625
300	3560.12	22.4502	5584.46	20.1839	4.59875	29.1471	833.23	664.572	2000	1.25378
301	542.411	24.6856	5114.63	22.3851	3.85051	21	90.9917	75.3258	2000	1.20798
302	629.324	26.1376	3009.02	28.3625	8.84598	17.8095	84.916	71.0566	2000	1.19505
303	705.028	6.69997	2963.71	24.2199	0.921954	26	162.933	133.714	2000	1.21852
305	552.085	17.1937	4456.05	15.3699	2.98586	30.0714	232.331	187.607	2000	1.23839
307	605.747	16.9704	-685.424	28.6379	3.01418	29.25	110.691	89.0115	2000	1.24356
309	263.68	23.728	5023.12	29.6131	3.51022	25.0333	102.995	83.8672	2000	1.22807
310	538.046	23.0082	3159.16	22.0639	3.06635	25.5556	149.065	120.355	2000	1.23855
311	651.086	53.3083	6609.92	46.6813	-1.93559	42.5	312.163	236.597	2000	1.31939
312	1448.56	51.0311	4782.74	43.0274	3.07294	23.75	283.303	229.28	2000	1.23562
313	1397.89	62.0611	3235.93	44.3737	3.30769	25.5	238.766	194.048	2000	1.23045
314	2122.59	16.5404	4840.3	13.5297	5.5534	23.35	595.195	488.726	2000	1.21785
315	1695.08	22.4503	3055.9	16.5659	7.54922	20.7778	283.237	236.172	2000	1.19929
316	1021.62	18.2021	2095.72	18.6098	-0.725327	25.2031	313.398	254.138	2000	1.23318
317	3072.68	5.89342	894.124	10.6586	2.32019	31.6406	671.329	530.316	2000	1.2659
318	1407.44	24.4092	4158.19	22.2581	1.18248	35.3929	344.503	268.558	2000	1.28279
319	460.564	24.1789	-144.577	16.3143	2.04282	34.4688	105.04	82.4624	2000	1.27379
320	729.151	11.2286	1575.25	20.9424	6.84325	19.6875	183.797	153.599	2000	1.1966
321	1590.4	23.8424	-128.025	21.1446	2.67153	24.6429	151.768	124.144	2000	1.22251
322	629.864	11.6381	1756.19	30.3554	0.812076	26.9333	151.209	122.509	2000	1.23427
323	1033.04	26.1406	5869.83	28.1015	7.11013	24.8077	143.094	116.855	2000	1.22454
324	2058.19	31.7789	5363.94	23.4321	1.14276	27.6667	581.988	465.684	2000	1.24975
325	2553.89	28.3998	4116.9	30.8266	10.4486	24.5	559.155	456.36	2000	1.22525
326	1473.69	69.4403	4161.58	17.0204	7.2772	18.8125	512.083	419.099	2000	1.22187
327	1125.9	70.6757	4744.05	15.0627	5.79033	18.5	383.213	313.578	2000	1.22207
328	1220.04	85.7622	3587.79	14.6957	5.54675	23.25	346.211	280.07	2000	1.23616
329	1275.09	66.5381	4398.91	11.1724	6.58653	17.0556	525.693	434.481	2000	1.20993
330	2645.75	21.508	5765.23	7.99998	3.74239	17.4	529.147	438.517	2000	1.20667
331	1164.4	21.5283	6282.82	14.0139	4.1801	19.4286	285.93	235.975	2000	1.2117
332	1573.98	16.0934	3310.29	9.14269	6.62357	17.8333	264.956	219.824	2000	1.20531
333	1364.99	19.5909	6157.07	15.0614	11.5695	17.6613	181.164	151.681	2000	1.19438
334	1423.52	20.3554	6129.2	16.466	15.5384	12.3137	235.886	200.02	2000	1.17932
335	1855.94	100.472	6870.3	22.571	4.44916	32.5	696.061	515.73	2000	1.34966
336	2306.19	102.422	8475.31	24.1918	1.71593	37	733.046	526.534	2000	1.39221
337	1549.07	93.0387	6116.33	22.4378	3.08999	37	545.876	392.349	2000	1.3913
338	295.399	75.9326	6546.71	16.2557	3.0042	20.625	89.3835	69.8345	2000	1.27993
340	918.27	12.5039	5677.48	22.0046	2.79134	25.3947	365.551	279.812	2000	1.30642
341	2116.74	17.4925	4676.73	21.6942	0.754896	18.2083	481.236	390.38	2000	1.23274
342	1925.88	22.1035	5992.17	26.3848	2.08461	14.6754	272.394	222.877	2000	1.22217
343	558.097	23.2501	9417.55	20.4621	7.03278	14.9229	140.438	118.045	2000	1.1897
344	857.036	105.6	7638.7	24.2377	4.73896	35.125	205.782	164.074	2000	1.25421
345	841.692	84.5726	8581.7	16.9881	3.73142	38.125	117.052	92.4251	2000	1.26645
346	847.687	93.671	7266.92	24.648	3.76964	35.25	156.019	125.075	2000	1.24741
347	1192.89	90.852	3350.6	20.1861	8.71305	29.5	402.332	311.927	2000	1.28983
348	1396.49	72.8805	2123.97	22.8496	11.3705	17.0455	323.459	269.586	2000	1.19984
349	3155.85	36.7935	2296.85	18.7909	10.1069	14.1515	584.819	500.298	2000	1.16894
350	1948.77	21.4362	1093.96	15.9044	9.96501	11.6338	311.237	276.137	2000	1.12711
351	2044.83	25.7307	2572.52	13.7048	15.7135	10.4085	340.757	306.82	2000	1.11061
352	1024.67	32.1655	828.913	26.3009	5.05755	10.3694	159.712	143.336	2000	1.11425
353	1295.85	16.269	4006.73	21.9709	14.9298	9.725	267.402	240.508	2000	1.11182
354	1767.63	23.5916	4716.74	29.67	17.0392	10.3222	250.901	223.898	2000	1.1206
355	2535.04	10.9011	2114.91	16.0528	17.0454	11.8195	508.31	445.138	2000	1.14191
356	2077.55	4.12775	2448.82	21.33	12.8756	16.1818	423.964	356.789	2000	1.18828
357	3774.72	6.08327	3788.25	18.7099	-0.347834	18.3438	722.256	600.673	2000	1.20241
358	3045.46	11.558	3719.89	15.9092	7.89471	14.8646	704.241	595.508	2000	1.18259
359	4382.12	47.6598	4394.17	15.0865	10.9167	13.0694	967.32	825.927	2000	1.17119
360	2785.84	15.6532	4588.5	11.1576	10.3849	12.1712	500.689	435.22	2000	1.15043
361	2133.78	9.15182	4178.26	18.3618	11.1596	15.1641	423.184	356.949	2000	1.18556
362	1721.74	15.9585	3363.18	11.5595	8.7046	14.1735	416.203	357.093	2000	1.16553
363	913.142	21.7965	1083.71	17.4155	7.40235	17.6939	199.199	169.501	2000	1.1752
364	2680.02	10.2903	4100.25	11.7887	4.6633	17.2326	477.809	402.791	2000	1.18624
365	1217.05	24.4365	5873.62	7.5533	16.0949	9.37895	268.191	241.942	2000	1.10849
366	139.433	79.7501	11483.6	32.2596	8.37955	10.3333	54.6374	48.6645	2000	1.12274
367	1082.51	88.4925	20425.7	71.6867	7.9617	18.2292	264.49	219.057	2000	1.2074
368	1554.75	25.9683	9919.98	16.1228	-1.11941	21.3876	498.345	398.216	2000	1.25145
369	1622.51	40.1257	9190.75	25.3784	0.772105	17.0395	446.837	375.836	2000	1.18891
370	161.829	50.5079	8804.43	14.797	6.46826	45.5346	90.5634	66.9105	2000	1.3535
371	632.234	52.9276	15230.8	35.768	7.52458	35.3164	125.255	100.247	2000	1.24946
372	516.508	31.8215	6089.05	23.3567	0.881063	29.1633	185.515	149.133	2000	1.24396
373	532.818	33.3095	10755.1	30.1587	9.95611	34.3926	131.305	101.441	2000	1.29439
374	1375.02	33.5478	11289.3	18.9254	1.79083	17.7333	230.489	191.522	2000	1.20346
375	1678.66	97.1251	9621.22	59.6708	14.8376	8.63889	323.18	288.372	2000	1.12071
376	1208.57	28.3145	3088.9	9.34368	6.58276	5.99265	295	272.132	2000	1.08403
377	1923.62	25.9287	1298.92	21.2651	1.67576	8.19421	244.822	224.403	2000	1.09099
378	1884.87	61.7099	2116.67	45.314	4.81265	8.16063	286.727	262.909	2000	1.0906
379	1123	81.2125	6468.81	53.5154	0.665715	7.3587	136.212	123.159	2000	1.10598
380	275.516	55.6896	9122.36	53.9327	8.46801	7.6435	64.1809	57.5319	2000	1.11557
381	575.178	41.904	6455.06	25.8801	8.55923	6.5	40.0611	35.8068	2000	1.11881
382	127.405	39.4849	7084.27	28.5944	14.252	8.5	33.7233	29.9378	2000	1.12645
383	859.004	97.8612	11878.3	57.4467	7.08885	9.2	197.542	175.692	2000	1.12437
384	1987.28	92.8782	4672.6	45.5111	2.63867	7.17681	505.309	457.15	2000	1.10535
385	1936.12	44.4311	335.524	36.2507	9.44211	5.39552	426.323	395.132	2000	1.07894
386	160.758	86.8163	7785.69	45.9864	5.97369	12.1959	88.4393	79.9498	2000	1.10618
387	1034.01	98.5441	6143.77	44.2339	3.10447	11.9512	175.165	159.437	2000	1.09865
388	2352.1	59.3682	6235.73	35.7944	7.73026	30.14	582.813	474.432	2000	1.22844
389	1296.55	31.439	5052.58	13.3093	9.12025	27.6	355.152	288.43	2000	1.23133
390	538.746	37.4904	6071.78	26.5096	6.60363	28.7353	145.131	116.719	2000	1.24342
391	2061.33	31.4008	5305.28	21.7115	1.80782	23.038	449.964	358.364	2000	1.25561
392	890.183	24.5545	6283.06	21.4732	3.35599	23.4469	161.166	131.76	2000	1.22318
393	157.791	45.9916	7940.9	33.8231	1.98398	29.8232	50.6657	39.2928	2000	1.28944
394	1897.3	21.6207	4235.88	16.8354	2.45161	30.1765	363.933	293.566	2000	1.2397
395	699.94	93.2769	4926.63	57.8116	18.0739	16	343.758	284.305	2000	1.20911
396	1495.37	19.861	4707.85	7.10055	15.7967	13.4032	270.375	227.484	2000	1.18854
397	564.006	33.2107	5402.82	15.325	12.2761	8.23333	168.897	148.012	2000	1.14111
398	1901.25	19.0451	1132.78	9.13406	10.1976	8.48913	384.114	336.672	2000	1.14091
399	1646.1	11.3884	4913.18	2.97737	5.58279	9.5	343.628	299.181	2000	1.14856
400	2123.99	19.1029	1492.34	13.2308	9.57542	14.8816	321.087	268.734	2000	1.19481
401	1470.3	8.94265	2813.7	5.95821	8.64834	11.2241	341.377	293.174	2000	1.16442
402	644.816	18.1561	3769.57	14.1595	21.0897	12.5435	248.782	209.94	2000	1.18502
403	447.02	19.6811	2827.66	10.5561	14.8643	10.3902	225.328	193.503	2000	1.16447
404	1421.13	25.7525	2549.15	8.90236	13.6558	13.0057	254.887	212.096	2000	1.20175
405	1818.23	23.6519	6640.68	14.8226	8.25096	13.2	409.064	347.588	2000	1.17686
406	1404.13	80.9188	6757.89	36.1357	5.14068	8.22222	275.16	245.564	2000	1.12052
407	433.882	102.377	5309.33	125.685	4.93284	6.41379	46.301	42.3654	2000	1.0929
408	2175.15	9.39326	3607.47	39.1213	0.887313	6.52336	327.194	298.793	2000	1.09505
409	1672.94	22.5218	-29.5121	25.1261	0.758112	7.96071	198.66	181.024	2000	1.09743
410	1979.79	15.4762	4264.68	14.5629	8.30068	6.77444	358.389	325.578	2000	1.10078
411	1468.64	21.353	3450.22	11.6337	9.12568	7.49091	323.551	293.106	2000	1.10387
413	532.769	80.1416	20083.9	8.49831	4.34427	11.838	166.908	147.84	2000	1.12898
414	626.806	44.6418	8939.72	45.7854	10.1141	11.2968	45.5608	40.0452	2000	1.13773
416	373.843	57.1219	10482.5	24.6426	5.49217	13.1496	81.286	69.7632	2000	1.16517
417	659.297	45.0321	8974.41	26.1934	2.6471	9.2682	65.8271	58.6823	2000	1.12175
418	116.75	37.4731	10467.8	42.9879	6.22141	11.0331	57.3665	50.9906	2000	1.12504
419	1007.35	23.0173	4181.6	15.0417	1.33666	11.3974	232.849	199.695	2000	1.16603
420	37.2746	46.1193	5607.7	38.3312	6.78602	10.2925	26.5104	22.9971	2000	1.15277
422	335.409	26.9947	4076.25	32.8582	6.15734	11.8661	79.6324	68.3893	2000	1.1644
423	686.009	25.2301	4242.94	11.4399	0.0728385	12.8889	118.385	100.727	2000	1.1753
424	412.428	69.945	6205.16	35.1386	3.47277	34.5118	184.828	141.994	2000	1.30166
425	391.86	59.6534	8997.32	43.288	14.3194	35.5929	35.2668	25.5275	2000	1.38152
427	4503.65	104.563	6385.29	23.2715	13.2689	29	1389.48	1072.55	2000	1.29549
428	4170.1	98.7832	4657.64	22.1272	14.661	30.5	1311.09	1007.75	2000	1.301
429	4610.94	101.794	10172	24.6017	13.395	29.5	1335.8	1030.05	2000	1.29683
430	3872.54	97.5037	7332.79	19.5563	13.2055	27.5	1407.9	1091.5	2000	1.28988
431	4798.71	103.027	5101.93	24.3628	14.5159	29	1598.18	1230.23	2000	1.29909
432	2982.34	55.0984	7918.16	19.9224	14.3287	22.375	793.227	631.731	2000	1.25564
433	3183.41	80.6473	6170.43	20.0139	13.3191	23.5909	1008.27	798.281	2000	1.26305
434	2141.71	41.8298	6776.05	21.4022	14.2389	22.25	546.832	436.584	2000	1.25252
435	2550.77	67.4216	9314.01	19.9446	12.446	23.25	977.227	772.193	2000	1.26552
436	3521.48	32.0683	10716.3	20.4478	20.5411	18.8889	882.51	722.926	2000	1.22075
437	1729.65	25.1684	3240.16	29.9489	16.1047	18.1458	526.71	431.455	2000	1.22078
438	3536.73	17.8376	2093.65	20.8723	15.9146	20	752.226	609.692	2000	1.23378
439	4719.6	32.6482	11611.1	25.2474	15.2025	19.4167	1156.99	948.894	2000	1.21931
440	1871.3	100.024	12387.2	25.9984	12.2983	32	865.194	672.179	2000	1.28715
441	2263.1	97.0446	13376.6	26.1731	12.4782	30.5	804.584	628.259	2000	1.28066
442	2755.31	104.482	11111.1	26.6544	14.4907	30.5	1314.43	1026.31	2000	1.28074
443	3049.4	102.245	8541.49	29.8943	10.4554	30.125	1324.56	1039.75	2000	1.27392
444	1269.63	79.6335	9622.15	26.9319	11.9416	33.5714	571.596	441.702	2000	1.29408
445	3749.81	62.9902	12162.8	23.6448	13.3121	29.7647	1507.62	1195.1	2000	1.2615
447	5780.81	32.2386	11492.6	24.4372	15.7806	25.4	2009.4	1632.8	2000	1.23064
448	5104.92	33.397	11998.7	26.9535	17.335	25.8276	1624.27	1326.36	2000	1.2246
449	5711.31	23.9537	5809.66	19.3875	21.1463	22.8571	1822.74	1507.68	2000	1.20897
450	2429.77	100.092	9575.14	25.9004	14.0696	25	889.173	695.141	2000	1.27913
451	1636.82	102.841	9398.58	20.371	17.9958	25	599.024	468.633	2000	1.27824
452	2607.1	96.8911	7801.08	23.4365	12.371	29.5	837.53	637.053	2000	1.31469
453	1721.46	53.925	7312.49	23.4505	14.1077	24	656.624	518.593	2000	1.26617
454	2088.84	24.5868	10403.6	34.1533	22.1647	18.5385	633.492	516.121	2000	1.22741
455	2602.04	35.8737	6131.13	25.1325	15.5724	20.8913	893.166	750.989	2000	1.18932
456	7322.56	51.5625	16348.8	28.1491	11.2551	20.1724	2010.03	1656.69	2000	1.21328
457	2285.47	95.9417	4129.63	15.7808	14.0657	27.5	601.165	465.768	2000	1.2907
458	2180.19	83.8966	7189.63	14.5535	14.3866	23.8333	705.974	557.136	2000	1.26715
459	2588.58	97.3346	7513.67	14.6852	14.064	23.4	699.531	556.671	2000	1.25663
460	2747.82	93.5218	5684.01	15.6125	11.1639	22	728.794	588.932	2000	1.23748
461	1751.46	13.2059	4448.46	6.86369	22.9449	18.62	429.896	352.122	2000	1.22087
462	1815.94	38.8807	7529.21	22.9955	27.1715	17.1354	429.285	357.184	2000	1.20186
463	2738.74	37.6614	7306.41	20.7952	15.402	18.186	483.847	402.475	2000	1.20218
464	1622.8	100.083	6182	24.6026	14.8579	20.5	650.648	526.017	2000	1.23693
465	1182.44	79.7527	7093.87	20.3806	14.5292	18.3	428.903	346.772	2000	1.23684
466	1440.96	86.3706	6109.01	23.5654	12.7993	17.375	526.691	432.962	2000	1.21648
467	765.578	61.6861	8982.78	21.1484	14.466	16.9167	159.13	132.155	2000	1.20412
468	1242.1	37.3989	8823.04	31.1206	8.24017	16.8971	484.59	403.728	2000	1.20029
469	2092.51	31.8886	5746.7	32.1846	19.0253	17.2875	432.448	363.899	2000	1.18837
470	751.876	98.3207	7806.74	25.3003	16.7066	25.5	402.373	326.459	2000	1.23253
471	1725.6	90.152	8046.02	28.4242	15.7796	24.5	728.908	592.724	2000	1.22976
472	1247.25	49.6656	7536.72	24.2806	13.5225	21.5	356.063	296.268	2000	1.20183
473	3096	33.9944	5217.92	34.1488	21.6554	17.9091	715.847	604.453	2000	1.18429
474	4437.21	32.4965	8453.19	22.6667	21.2055	23.4231	1175.26	970.893	2000	1.2105
475	3863.24	53.6698	7691.36	27.0924	15.7143	19.6083	1042.93	873.318	2000	1.19422
476	1374.6	105.602	9020.34	23.5446	5.3546	24	456.321	375.732	2000	1.21449
477	1657.31	101.713	3990.32	23.4213	12.5299	23.5	694.538	569.708	2000	1.21911
478	1183.4	69.3299	4212.26	25.0896	13.5033	27.25	377.804	304.408	2000	1.24111
479	4829.71	30.6021	2696.18	21.5548	17.0978	17.1071	1239.22	1035.58	2000	1.19664
480	3471.07	16.8449	4365.41	21.6538	11.2292	17.7143	793.354	657.647	2000	1.20635
481	4669.76	22.6293	4665.12	27.5248	12.7363	21.2069	1233.27	1023.62	2000	1.20481
482	3575.18	35.5105	6034.37	19.9302	13.8894	16.7368	1017.66	845.446	2000	1.20369
483	1427.82	104.005	8580.44	21.5481	12.7414	24.25	436.34	353.212	2000	1.23535
484	1516.51	102.813	7051.07	20.6556	14.6555	22	290.463	238.882	2000	1.21593
485	660.876	99.5909	10058.8	24.2897	11.8074	25	146.899	119.954	2000	1.22463
486	458.662	50.7429	8595.2	28.4233	11.3539	22	215.017	175.773	2000	1.22327
487	5590.5	15.6419	5541.17	27.1351	6.79921	21.4032	1667.97	1395.2	2000	1.19551
488	3926.17	45.9525	9631.5	22.2729	10.5028	20.8438	1195.93	987.444	2000	1.21114
489	1446.58	103.533	3632.2	23.225	13.3123	21	522.179	423.584	2000	1.23276
490	668.459	105.809	2072.05	17.9541	10.3089	19	118.768	97.3386	2000	1.22015
491	769.752	98.8353	4175.55	19.388	14.2665	15.5	243.513	203.681	2000	1.19556
492	716.462	63.842	2084.81	21.651	15.272	17.5	104.279	86.0841	2000	1.21137
493	448.986	45.5168	2923.1	22.7465	8.85252	22	228.075	184.109	2000	1.23881
494	5351.48	12.3215	129.754	11.4973	11.8196	17.903	1055.76	882.559	2000	1.19625
495	2352.41	13.5626	781.672	26.1446	8.08771	18.3171	622.275	513.562	2000	1.21169
496	789.268	95.5452	5562.11	20.9848	14.5145	29	371.515	283.508	2000	1.31042
497	569.386	96.8898	7406.6	21.1423	16.1096	28	331.81	259.698	2000	1.27767
498	520.175	101.023	8598.03	24.8125	11.8575	20.5	173.167	141.493	2000	1.22386
499	475.545	75.3543	7668.6	20.849	14.7405	20	160.861	134.185	2000	1.1988
500	1154.57	44.5279	4732.24	19.0834	14.3207	28	218.007	171.288	2000	1.27275
501	3359.73	20.1037	5052.05	18.9501	11.1378	19.7353	1086.82	892.11	2000	1.21825
502	3386.83	27.5536	6348.41	19.6651	13.2006	21.7917	890.923	715.474	2000	1.24522
503	728.701	105.12	5283.69	19.8763	18.6869	23.5	262.894	208.067	2000	1.26351
504	1142.84	105.673	10159.9	22.6891	15.264	23.5	473.797	374.085	2000	1.26655
505	1679.36	23.6792	6132.24	12.6232	20.7248	21.5417	555.694	447.319	2000	1.24228
506	1724.36	11.3073	9155.3	24.074	42.7358	19.9762	502.082	408.293	2000	1.22971
507	1325.82	96.5863	21717.6	22.6865	23.1154	22	543.237	438.225	2000	1.23963
508	1422.52	54.9793	2810.81	21.4679	15.2585	20.75	146.984	120.478	2000	1.22001
509	2627.12	6.40514	4676.69	14.3795	16.4906	20.7826	636.377	516.264	2000	1.23266
510	2186.26	22.5507	1799.09	14.5043	7.84951	20.8	500.708	413.955	2000	1.20957
511	6183.67	21.5695	-603.451	12.7557	13.9068	20.2553	1562.94	1272.23	2000	1.22851
512	1480.6	91.4867	4524.89	40.2502	3.89149	21.25	330.372	262.05	2000	1.26072
513	3733.49	37.7966	4139.5	36.7898	12.7337	20.6212	875.072	718.359	2000	1.21815
514	1320.26	93.6919	2411.69	26.1368	9.94405	18.5	425.025	349.272	2000	1.21689
515	586.876	62.5732	295.584	24.9294	12.6197	21.625	209.684	168.801	2000	1.2422
516	3775.39	14.3066	1283.6	21.3566	14.5891	18.4419	967.311	807.55	2000	1.19784
517	4016.36	27.9526	3582.38	21.836	8.66619	16.73	743.35	617.779	2000	1.20326
518	2554.02	25.4293	3842.51	16.9755	10.568	19.1458	596.959	495.317	2000	1.20521
519	4240.05	30.8171	2663.48	30.5197	22.197	17.2	934.291	786.171	2000	1.18841
520	3726.78	30.6795	3808.17	42.6913	5.63722	21.4857	875.003	719.735	2000	1.21573
521	2965.56	49.6819	1082.72	23.0517	11.4466	22.7222	1095.43	902.048	2000	1.21438
522	744.761	99.7086	8159.53	22.894	10.1634	26.5	236.228	190.583	2000	1.2395
523	725.014	47.5521	3078.59	20.8706	10.2784	19.4167	223.188	187.612	2000	1.18963
524	3773.27	11.4424	1932.66	23.3952	7.87428	26.125	1153.87	931.277	2000	1.23902
525	2855.56	9.66678	360.553	24.378	9.68848	24.6389	888.491	728.367	2000	1.21984
526	3006.38	31.5818	7005.54	23.5499	7.47082	25.0455	1014.73	829.757	2000	1.22293
527	2367.2	80.7008	4860.87	16.4731	8.36069	23.5833	972.473	789.593	2000	1.23161
528	2750.01	69.4967	6964.69	16.7495	8.15956	24.375	723.557	585.592	2000	1.2356
529	3346.77	106.626	5029.57	17.4423	9.08098	23	1081.83	883.806	2000	1.22406
530	2119.16	75.0299	2708.34	14.7776	11.0744	24	673.539	548.097	2000	1.22887
531	2960.28	100.688	7360.12	19.2822	11.8937	23	902.496	733.79	2000	1.22991
532	2086.24	53.3385	4076.22	20.4737	11.558	23.6304	527.149	432.431	2000	1.21903
533	5222.02	19.7485	4001.72	10.5232	13.413	22.418	1533.75	1256.93	2000	1.22024
534	4506.82	19.7642	4320.56	15.0364	19.9966	26.3472	1227.56	996.014	2000	1.23248
535	6589.2	27.9946	8575.55	11.8901	13.0512	28.1226	1685.82	1338.36	2000	1.25962
536	4123.88	23.3567	7634.04	5.89543	0.0151448	25.3488	1296.43	1049.25	2000	1.23558
537	3681.38	84.4156	7410.08	18.4611	8.90906	27.8	1085.43	866.177	2000	1.25313
538	2771.32	68.897	5919.09	19.5104	8.68512	28.2273	824.632	651.541	2000	1.26566
539	2481.21	88.1241	3737.24	16.3032	10.4645	28.0714	809.988	642.483	2000	1.26071
540	1641.64	56.1948	5770.28	20.5926	12.2765	26.5	410.385	327.868	2000	1.25168
541	2354.65	28.9823	4911.4	19.8008	20.8376	24.9839	613.684	499.146	2000	1.22947
542	2845.08	49.2178	6357.11	29.0567	13.7069	22.36	726.691	587.318	2000	1.2373
543	1971.79	55.5439	13207.1	30.2252	8.02196	21.75	573.245	467.521	2000	1.22614
544	3767.21	39.2379	5614.62	30.8754	10.5425	24.36	938.146	747.977	2000	1.25424
545	2964.52	40.2878	8888.95	17.7223	18.1008	24.4231	748.844	608.242	2000	1.23116
546	1081.13	94.8508	7175.51	14.0113	16.2954	22.5	333.556	270.245	2000	1.23427
547	1499.55	82.9818	4519.94	15.5245	11.7941	20.8333	409.176	336.773	2000	1.21499
548	4718.61	21.2575	1897.92	13.2254	56.8489	19.9082	1296.68	1063.5	2000	1.21926
549	2138.09	17.515	4231.21	17.2344	4.73255	21.6481	717.918	592.091	2000	1.21251
550	4038.95	26.6316	5078.86	21.2223	16.0401	21.2386	1574.09	1293.32	2000	1.21709
551	2582.4	38.6045	3652.82	15.6975	18.2938	17.9167	538.741	446.78	2000	1.20583
552	974.187	91.5211	4624.11	19.8165	9.39858	25	392.974	321.136	2000	1.2237
553	1444.15	101.742	2691	20.2947	14.4185	25	277.784	225.449	2000	1.23214
554	2237.9	21.0112	5117.43	31.4513	18.5378	23.7586	582.536	475.833	2000	1.22424
555	2639.83	10.3338	2271.23	25.6407	29.7687	23	565.244	466.219	2000	1.2124
556	1882.14	94.8747	5786.54	24.7543	14.2323	20.75	456.575	373.688	2000	1.22181
557	638.577	76.5626	8040.51	31.7495	12.489	20.8333	225.493	185.208	2000	1.21751
558	1644.8	42.2051	5140.62	25.2881	15.9962	18.7875	365.768	303.515	2000	1.20511
559	2278.69	35.7005	3140.45	34.3235	18.5707	23.0962	500.865	407.751	2000	1.22836
560	2026.59	31.9894	2096.03	21.12	14.7875	20.6143	483.667	397.032	2000	1.21821
561	4470.27	57.0302	6339.73	16.2658	5.32858	24.2727	846.141	683.852	2000	1.23732
562	1947.89	38.2591	5362.17	26.2746	13.789	18.5286	357.331	299.046	2000	1.1949
563	798.333	81.1439	5900.16	28.0335	11.2526	19.1562	438.75	362.17	2000	1.21145
564	623.27	84.5512	6004.32	41.4059	9.81986	18.3	387.489	322.085	2000	1.20306
565	1001.76	70.5311	8736.46	44.712	15.1086	16.529	413.695	348.947	2000	1.18555
566	613.285	56.0239	3129.46	19.4866	5.57181	18.9429	194.582	162.035	2000	1.20086
567	464.544	53.8548	9453.36	44.4318	10.6584	14.5185	113.51	96.429	2000	1.17714
568	985.705	72.3437	10741.9	45.5559	10.6986	16.1364	284.076	240.538	2000	1.181
569	2562.25	80.795	1684.56	14.8349	9.59112	19.1667	610.194	520.818	2000	1.17161
570	2285.01	23.4652	7585	19.4101	8.48826	17.5563	631.129	531.451	2000	1.18756
571	2517.24	22.5767	3336.01	17.7897	7.21339	16.3516	706.071	598.795	2000	1.17915
572	1309.37	23.9676	5031.53	23.631	7.21416	12.9744	338.167	292.631	2000	1.15561
573	3328.98	17.4035	6080.86	7.01287	13.5543	25.1961	967.546	790.605	2000	1.22381
574	1988.97	64.9664	4354.05	22.2596	7.00712	9.92857	601.907	535.222	2000	1.12459
575	1751.66	27.8967	2686.41	32.6617	21.9915	9.17742	396.821	349.728	2000	1.13466
576	1746.66	30.7685	2355.38	15.9106	11.1678	9.90426	397.658	355.154	2000	1.11968
577	2700.14	44.0821	1843.91	32.0856	0.959443	9.20492	543.984	486.494	2000	1.11817
578	2717.64	53.7933	3672.27	35.0278	2.55145	9.9537	549.989	485.595	2000	1.13261
579	2334.82	84.6188	9944.85	80.9472	7.65411	16.5455	537.522	452.911	2000	1.18682
580	605.651	73.8207	5195.51	45.7253	8.00686	16.1111	206.096	174.239	2000	1.18284
581	2576.45	68.3846	4672.93	32.436	8.54981	18.125	698.835	577.108	2000	1.21093
582	932.989	60.2156	5858.33	26.8977	9.09793	13.3017	262.195	225.98	2000	1.16026
583	1577.04	64.7849	6789.56	24.2295	8.72431	15.0571	448.062	381.9	2000	1.17325
584	1366.54	61.4579	4490.24	36.6705	11.8791	12.6429	328.856	282.504	2000	1.16408
585	1519.99	55.4144	3030.28	34.4663	8.50346	14.765	382.705	327.982	2000	1.16685
586	1821.53	55.4942	7439.11	27.3912	9.21421	14.8086	305.389	259.111	2000	1.1786
587	3762.71	103.247	8911.56	9.87917	7.43798	29.4	1343.3	1061.94	2000	1.26495
588	3561.46	100.078	8258.21	12.7993	10.2404	31.8333	1537.03	1198.09	2000	1.2829
589	2419.78	98.4424	6812	14.0312	7.84283	29.4167	709.978	561.589	2000	1.26423
590	1015.86	102.986	7679.71	9.88343	8.78275	31	295.294	228.582	2000	1.29185
591	5111.98	98.7123	5037.17	14.8392	8.88207	31	1841.93	1443.56	2000	1.27596
592	2913.27	45.4821	10352.3	24.0123	10.3128	27.9839	872.479	689.394	2000	1.26557
593	3358.27	20.6676	3983.3	12.6439	7.05308	28.6552	823.311	656.632	2000	1.25384
594	1449.62	37.5665	5374.23	15.6747	2.04473	15.7963	441.696	361.942	2000	1.22035
595	877.815	40.2136	7659.69	22.9619	16.2848	21.2083	266.539	215.698	2000	1.2357
596	3280.68	20.2642	5959.98	15.5333	8.31024	26.686	732.438	580.846	2000	1.26098
597	2441.52	17.9166	4361.12	14.8225	0.22653	27.973	741.939	589.681	2000	1.2582
598	1021.77	25.2811	6327.81	19.6892	14.5694	26	308.884	246.029	2000	1.25547
599	1672.02	35.286	5349.89	23.9528	10.7985	19.5615	255.926	206.718	2000	1.23805
600	658.876	23.006	1361.29	24.9838	13.2409	22.0694	279.647	224.23	2000	1.24714
601	3565.5	36.761	9880.16	11.2358	3.63309	28.2571	1009.97	802.074	2000	1.2592
602	2569.02	53.5055	10469.1	16.093	3.1727	19.385	768.037	626.26	2000	1.22639
603	4044.76	31.0759	4152.63	13.5659	13.3169	23.2849	1154.29	925.539	2000	1.24716
604	1632.56	93.0404	3312.02	15.896	11.4293	13	489.585	418.716	2000	1.16925
605	939.822	104.524	3639.57	15.7325	8.64661	12	330.658	285.082	2000	1.15987
606	1169.92	93.2812	4696.17	14.1849	11.1419	13.4091	507.334	434.571	2000	1.16743
607	642.609	95.5735	1918.56	13.2337	8.92431	13.875	130.276	111.584	2000	1.16751
608	1271.36	88.4463	2292.19	16.5273	6.55581	12.5	419.975	363.968	2000	1.15388
609	674.775	86.3539	4561.98	18.5742	5.88813	9.25	120.524	107.033	2000	1.12605
610	1472.11	32.1588	2157.6	17.4451	11.0355	10.9583	214.02	186.101	2000	1.15002
611	2719.52	26.7664	-1131.61	12.6874	11.7633	9.63889	677.045	597.147	2000	1.1338
612	1986.72	12.4283	3213.3	10.2612	25.5457	13.7727	526.431	452.53	2000	1.16331
613	1646.19	24.4081	1430.08	13.9033	7.21511	10.0326	397.313	346.705	2000	1.14597
614	1532.45	29.6431	1690.19	15.3047	14.3155	8.89655	392.948	350.645	2000	1.12064
615	1576.46	31.7951	3942.91	32.5298	5.6656	11.6224	324.601	282.547	2000	1.14884
616	1571.27	18.7037	1660.46	10.5665	12.4227	13.2838	532.147	456.798	2000	1.16495
617	862.265	23.4227	1971.57	12.6698	14.4422	15.5385	294.624	248.45	2000	1.18585
618	2549.19	19.3754	1749.19	8.33308	12.8309	16.8837	584.341	490.064	2000	1.19238
619	3235.29	19.6906	5957.5	12.2992	7.03777	10.716	767.565	678.998	2000	1.13044
620	1611.1	98.1564	5786.47	19.6789	7.90739	21.5	444.053	351.395	2000	1.26369
621	589.326	71.2035	7910.46	23.3421	9.10379	16.5	283.011	230.852	2000	1.22594
622	940.136	89.1553	5161.55	27.2839	10.3697	15.1	196.744	160.039	2000	1.22935
623	664.126	98.7094	8211.71	24.4071	8.90097	14.0833	154.965	128.317	2000	1.20767
624	788.23	78.051	4951.33	21.3347	8.92011	19	207.581	166.643	2000	1.24566
625	344.662	105.277	4632.17	19.6603	6.4569	13.9	54.608	45.0372	2000	1.21251
626	1367.89	29.0817	7637.56	25.2602	11.3387	13.8947	378.663	314.031	2000	1.20581
627	1749.1	40.0402	5493.29	37.5779	5.3659	13.5787	424.156	355.29	2000	1.19383
628	2361.25	41.7892	4569.98	33.973	11.7759	12	598.879	498.343	2000	1.20174
629	613.711	103.295	439.204	18.5009	9.20255	15	147.227	122.247	2000	1.20434
630	1231.85	97.3347	5001.22	21.4946	6.50426	11.625	173.915	146.255	2000	1.18912
631	1023.31	106.55	4259.87	16.0728	7.97129	18.5	164.433	133.269	2000	1.23384
632	260.045	107.958	2216.06	21.3375	7.64072	14	112.269	93.1887	2000	1.20475
633	692.313	81.6986	4533.05	16.9159	8.30495	13.65	244.343	205.084	2000	1.19143
634	402.781	101.779	729.757	21.148	8.65866	9.40541	77.265	66.6317	2000	1.15958
635	772.71	53.3599	1279.33	10.9077	5.96076	9.53571	298.513	260.262	2000	1.14697
636	1070.98	43.9355	3794.64	13.4589	4.17432	10.375	215.797	187.836	2000	1.14886
637	614.437	99.9593	2761.31	18.3191	9.20187	15	242.812	202.793	2000	1.19734
638	642.444	93.0702	1932.61	17.0806	8.68154	15.875	129.739	107.358	2000	1.20847
639	554.331	80.3886	3212.91	20.4505	7.70725	16.5	85.6298	70.8072	2000	1.20934
640	424.299	91.4706	1761.75	21.8037	8.77561	15.8333	184.55	151.81	2000	1.21566
641	1922.01	37.0939	1677.63	14.2128	11.6079	14.8889	393.081	328.756	2000	1.19566
642	629.77	52.665	293.211	13.8728	7.73012	13.5714	168.814	142.081	2000	1.18815
643	2238.04	38.2894	3255.29	15.7586	5.35501	13.8109	535.488	449.132	2000	1.19227
644	1084.18	41.6673	1079.19	12.9515	0.582746	11.4667	173.657	147.537	2000	1.17704
645	1098.08	99.2231	3226.83	13.8305	8.96949	20.7	334.235	277.757	2000	1.20333
646	860.901	90.3323	2006.14	14.7217	12.0489	21.5	268.74	220.544	2000	1.21854
647	1103.7	84.0492	3973.65	19.3053	10.4911	18.5	469.723	390.14	2000	1.20399
648	664.553	76.2685	5115.41	12.1556	12.5663	19.7778	178.521	147.58	2000	1.20965
649	1106.42	35.7332	5541.47	15.9759	6.9255	17.5357	254.058	214.684	2000	1.18341
650	1168.35	27.3102	2601.73	19.3767	13.1287	22.5893	450.842	372.929	2000	1.20892
651	1939.63	12.4945	-209.15	12.3311	17.2816	17.5714	461.27	391.714	2000	1.17757
652	993.474	28.7388	1984.76	19.1176	19.0189	15.6477	261.516	221.565	2000	1.18031
653	915.583	22.4326	466.885	10.7046	10.3138	14.1429	258.763	219.939	2000	1.17652
654	978.641	101.516	5630.29	18.2663	7.33676	14.5	204.237	170.624	2000	1.197
655	651.076	97.8141	5186.21	15.9854	6.32597	11.9259	217.613	182.272	2000	1.19389
656	437.563	104.024	4529.7	17.3934	6.75414	9.7931	106.233	92.756	2000	1.14529
658	115.891	96.1856	5204.59	19.0813	4.93737	11.1333	67.7466	57.5255	2000	1.17768
659	134.469	102.079	5762.6	18.9011	5.66847	9.4375	66.1017	58.4732	2000	1.13046
660	584.951	101.953	5131.72	20.3021	8.09442	10.3929	62.4736	53.382	2000	1.17031
662	472.885	97.8125	3890.53	20.6705	6.34898	9.66667	55.332	48.4254	2000	1.14262
663	477.297	98.0693	4160.84	17.6623	4.67381	11.3333	54.7492	46.4556	2000	1.17853
664	410.902	91.6495	4416.99	22.8608	7.31668	8.78571	44.0598	39.3069	2000	1.12092
665	508.976	99.0001	1345.23	17.7376	7.72808	12	61.1059	51.5162	2000	1.18615
668	37.8409	102.908	4092.89	19.2878	5.10566	9.88636	35.3546	30.5527	2000	1.15717
669	28.7396	50.071	5966.2	34.8191	6.65038	9.28916	86.7455	76.1037	2000	1.13983
670	2112.48	73.1928	3368.97	30.0029	6.29368	16.4231	474.274	392.083	2000	1.20963
671	194.982	105.987	4716.34	19.6426	9.67025	17.5	152.502	125.519	2000	1.21497
672	1049.66	101.873	5132.16	19.1613	9.32181	20	225.232	181.882	2000	1.23834
673	1574.61	101.795	4330.06	21.2009	9.02145	23	423.385	336.44	2000	1.25843
674	1942.03	27.7285	3743.31	19.126	8.17853	17.1316	364.434	299.2	2000	1.21803
675	2523.78	37.4904	5731.77	19.3744	11.324	16.4259	528.345	435.234	2000	1.21393
676	1390.77	16.7441	1429.83	17.542	11.3538	14.22	226.987	190.883	2000	1.18914
677	1503.38	27.8006	3294.65	29.3756	19.2454	13.9302	310.904	258.972	2000	1.20053
678	190.441	31.7038	4130.32	10.8558	0.114447	7.925	68.0317	59.3868	2000	1.14557
679	1165.85	40.5905	2132.99	17.1256	2.25681	8.72143	156.992	136.095	2000	1.15355
680	2026.93	24.1499	7711.14	17.9805	7.86721	11.1327	474.924	408.981	2000	1.16124
681	630.271	97.2169	4475.91	18.8907	10.0823	22.5	218.218	172.782	2000	1.26297
682	576.414	104.831	5093.44	21.6844	9.54342	19	155.028	123.979	2000	1.25044
683	354.272	55.001	2507.51	20.7171	7.64663	15.925	133.744	109.602	2000	1.22027
684	2173.16	41.117	3118.27	17.2832	7.86831	15.9804	456.735	373.754	2000	1.22202
685	700.118	74.5121	5966.16	24.0674	6.37962	15.4167	286.821	241.041	2000	1.18992
686	1066.29	78.7276	5177.63	19.0945	7.59477	17.6667	249.182	205.7	2000	1.21138
687	970.913	90.2003	6694.63	23.0531	7.33426	14.375	363.967	307.012	2000	1.18552
688	645.32	87.8887	8011.34	19.8349	9.06494	16.3333	288.335	240.521	2000	1.19879
689	483.832	63.7755	4511.91	22.4637	7.69046	13.3494	291.816	247.753	2000	1.17785
690	1771.73	25.9608	7664.64	11.5915	7.11016	14.253	600.251	497.819	2000	1.20576
691	94.1333	80.6576	16503.9	39.9628	7.88542	13.25	62.5862	52.7834	2000	1.18572
692	2057.12	61.7822	7287.48	23.6686	4.43125	14.4612	636.797	536.485	2000	1.18698
693	1815.96	26.5028	4851.83	21.9961	2.40061	15.2722	615.598	522.038	2000	1.17922
694	1318.01	41.8049	8223.61	21.0886	14.9929	14.1284	424.913	358.042	2000	1.18677
695	859.43	70.3598	4863.96	14.3247	4.78494	8.96467	223.729	198.959	2000	1.1245
696	3240.74	30.8531	4236.67	24.2126	5.29347	7.63281	576.81	523.411	2000	1.10202
697	593.828	24.9361	2158.64	16.5796	7.63668	8.45913	108.194	96.2926	2000	1.12359
698	526.114	42.2929	5052.24	20.1247	5.30564	7.12963	96.1597	86.484	2000	1.11188
699	1941.04	49.2979	3318.54	50.7086	5.09466	12.6176	539.762	466.89	2000	1.15608
700	1342.41	28.3789	4305.57	7.51128	0.598388	10.0047	386.584	339.967	2000	1.13712
701	4124.6	42.9772	4771.88	15.694	8.18792	24.6176	1039.49	844.84	2000	1.2304
702	1992.57	21.5006	4754.35	14.0872	12.0676	22.463	575.724	468.614	2000	1.22857
703	2384.29	18.2015	3787.89	7.25303	14.1302	25.0179	533.174	433.049	2000	1.23121
704	2244.87	25.1892	4503.46	20.8815	16.9166	21.9032	481.666	396.856	2000	1.2137
705	2204.43	19.259	7003.15	13.0984	5.73027	19.5635	407.387	337.237	2000	1.20801
706	1026.69	17.993	2914.75	24.6284	21.4222	18.6333	332.425	278.117	2000	1.19527
707	1522.69	29.8849	9626.44	16.0853	0.696935	13.5588	343.273	292.583	2000	1.17325
708	2498.74	42.8421	5302.56	18.1309	8.45013	22.1463	543.964	449.482	2000	1.2102
709	4068.58	21.6176	6245.89	17.2832	9.28682	25.12	996.216	808.455	2000	1.23225
710	4031.45	17.31	2505.58	13.4592	11.0782	17.9737	841.923	703.227	2000	1.19723
711	78.9469	91.4989	4719.59	25.1438	4.32583	9.29032	158.428	143.058	2000	1.10744
712	123.226	102.062	2531.42	25.1931	6.7888	10.0806	35.9076	32.6213	2000	1.10074
713	178.433	99.1633	2608.16	24.0204	4.56528	12.2447	53.2846	47.7222	2000	1.11656
717	428.15	99.3598	7255.21	33.7142	4.38603	13.5992	68.7681	62.2295	2000	1.10507
718	5744.07	100.463	16704.1	25.3742	10.8413	35.5	2049.49	1658.91	2000	1.23544
719	3376.22	101.556	18461.1	29.588	10.8043	35.5	1219.73	987.867	2000	1.23471
720	5990.25	100.578	15783.1	27.0829	9.7386	36	2864.29	2291.54	2000	1.24994
721	4479.15	98.7379	19213.3	25.6545	9.73855	36	1867.47	1500.25	2000	1.24477
722	2774.7	99.2783	16644.6	25.904	11.8883	35.5	1179.41	955.621	2000	1.23418
723	5930.04	102.739	16808.4	29.4122	13.7373	36	2647.42	2125.11	2000	1.24578
724	5642.49	106.108	15424.8	23.6259	12.5413	35.5	2200.36	1776.5	2000	1.23859
725	6693.52	102.25	15325.8	29.7842	9.90953	35.5	2618.05	2115.63	2000	1.23748
726	7166.9	92.7099	15724.8	32.3956	10.2102	34.5	3179.58	2579.49	2000	1.23264
727	4498.09	92.7127	18432.2	22.878	9.50057	37.5	2392.68	1905.46	2000	1.2557
728	4937.07	100.241	19083.8	23.7995	11.0486	32.6	2549.91	2082.68	2000	1.22434
729	3954.25	73.7568	20270.7	29.1646	13.1682	36.625	1675.47	1348.01	2000	1.24293
730	18283.4	92.4298	12317.7	21.2643	11.8503	33.4091	7373.56	5985.5	2000	1.2319
731	3261.98	72.6037	18030.6	27.2134	12.4572	40.0833	1357.11	1062.98	2000	1.2767
732	3507.78	70.7412	18704.2	22.8148	14.3567	39.6667	1411.89	1110.03	2000	1.27194
733	3422.16	46.2009	19573.9	21.386	8.97552	39.3333	1220.03	959.873	2000	1.27103
734	3170.97	51.2298	15519.3	25.6879	9.94461	37	1409.75	1121.21	2000	1.25735
735	5543.02	39.1793	5265.83	47.9781	29.6692	29.0714	2098.24	1747.12	2000	1.20097
736	1622.33	99.0923	7985.73	15.6396	11.6231	42.5	929.577	698.974	2000	1.32992
737	1695.33	102.874	6241.76	16.8683	10.0091	42.5	786.548	590.787	2000	1.33136
738	1328.95	99.7742	8552.99	20.432	12.5934	44.5	685.21	509.801	2000	1.34408
739	2243.82	101.461	7803.82	14.6263	9.05009	44.5	742.272	552.403	2000	1.34371
740	2180.7	99.9296	6967.02	17.5718	15.1282	44.5	1187.83	884.635	2000	1.34273
741	1478.1	103.51	7935.42	15.9277	12.5141	43.5	755.493	563.563	2000	1.34056
742	3148.58	60.0187	9158.1	13.7862	8.64311	42.625	1012.4	762.397	2000	1.32791
743	1781.61	83.0741	10476.1	19.3194	8.39694	42.5	710.679	531.517	2000	1.33708
744	1128.36	100.59	6171.25	20.0996	11.9012	42.25	437.037	330.478	2000	1.32244
745	4740.74	36.5037	10859.9	18.8983	9.90304	42.9643	1514.49	1158.04	2000	1.30781
746	6607.88	31.302	5698.89	10.2032	9.39881	42.4231	1798.15	1344.03	2000	1.33788
747	2753.88	39.4394	10001.2	20.2354	16.3208	43.6364	771.784	610.091	2000	1.26503
748	3187.15	36.916	6817.32	19.0381	23.3069	41.875	952.564	755.037	2000	1.26161
749	1057.7	98.6204	19565.1	25.2808	10.6834	38.5	401.647	319.286	2000	1.25795
750	1282.96	102.411	24802.1	27.214	10.9873	38.5	520.8	413.383	2000	1.25985
751	782.52	103.649	22699.4	20.8773	12.0997	40.5	456.002	356.563	2000	1.27888
752	3032.41	95.3357	19322	23.7037	12.5299	39.875	1566.33	1242.11	2000	1.26103
753	7855.64	48.4975	28184.4	26.7174	13.0913	42.1	2707.63	2099.93	2000	1.28939
754	6970.29	47.4968	16501.6	19.8871	17.226	43.4118	2646.48	2102.51	2000	1.25872
755	7178.1	33.3532	21314.3	22.0643	14.6267	39.4091	2614.29	2064.6	2000	1.26624
756	1101.4	105.717	3412.54	9.82289	7.06153	42	575.558	418.118	2000	1.37654
757	442.192	101.244	3661.24	10.4954	4.85688	42	447.315	331.734	2000	1.34842
759	2338.9	43.8754	2925.7	13.984	6.39075	40.375	902.419	682.827	2000	1.32159
760	1649.22	96.6238	2968.8	10.1741	4.98591	42	861.311	637.97	2000	1.35008
761	7117.39	11.9986	138.958	6.98604	5.66687	41.6	2576.08	1927.03	2000	1.33682
762	6061.73	17.7796	1110.26	8.54818	2.6804	44.9333	2218.25	1678.07	2000	1.32191
763	5713.34	22.9747	4217.28	14.3535	12.493	43	2230.27	1688.7	2000	1.3207
764	6797.07	11.4676	5321.4	7.64369	7.12278	40.1	2589.4	1981.3	2000	1.30692
765	4742.23	32.2604	5949.81	12.8831	11.5659	39.2812	1791.63	1401.74	2000	1.27815
766	8006.82	22.6433	7004.25	8.66933	12.3506	39.2105	2986.11	2310.14	2000	1.29261
767	1081.11	101.089	16918.5	25.6401	9.02706	45	579.162	448.087	2000	1.29252
768	1097.78	99.2279	20000.2	24.881	14.9482	45	539.804	417.66	2000	1.29245
769	232.527	96.9877	16741.9	24.334	11.0169	44	206.642	159.981	2000	1.29166
770	1654.97	93.6979	16262.1	25.0862	7.33874	45.25	739.032	570.587	2000	1.29521
771	8640.23	30.1463	20081.5	23.5317	10.2262	45.0333	3071.98	2386.7	2000	1.28713
772	4701.51	41.3433	8437.38	17.8191	12.5219	45.6538	1665.2	1326.92	2000	1.25494
773	3733.15	41.2377	12441.7	22.7144	15.4012	46.2727	1234.3	962.165	2000	1.28284
774	1908.56	99.8074	25330.4	26.4024	11.9366	39	710.759	564.949	2000	1.25809
775	2228.08	91.1928	26201.1	24.4798	11.3423	38.25	943.226	747.187	2000	1.26237
776	2568.63	103.498	25035.2	24.5214	10.1509	38	842.355	673.23	2000	1.25122
777	946.117	104.043	22450.6	24.062	13.2289	38	339.597	271.134	2000	1.25251
778	7338.99	41.3027	25384.6	32.7186	10.7514	36.6818	2847.59	2276.9	2000	1.25064
779	5833.06	47.8228	31111	30.4387	10.482	39.1111	2212.84	1743.83	2000	1.26896
780	3901.86	54.5485	34676.7	20.566	14.2862	38.3333	1399.78	1107.99	2000	1.26335
781	5290.61	43.8851	25506.9	25.8987	13.8462	38.7727	2012.19	1598.49	2000	1.2588
782	3903.95	55.3268	32427.8	33.7101	12.9758	34.9286	1397.43	1127.83	2000	1.23904
783	6472.18	31.3033	19061.1	29.1117	9.53488	38.5	2290.14	1825.96	2000	1.25421
784	2370.71	105.817	12326.3	25.2403	12.1662	35.5	1104.59	870.318	2000	1.26918
785	1690.97	25.8579	14020.2	27.0891	9.67467	37	656.843	517.989	2000	1.26806
786	10823.8	30.5541	7101.98	17.0115	6.25577	33.8438	4183.38	3364.25	2000	1.24348
787	7599.82	19.2378	7283.93	19.3416	18.0359	43.2222	2750.2	2086.13	2000	1.31832
788	9099.68	21.9987	5548.56	20.2768	10.5556	33.75	3412.6	2734.64	2000	1.24791
789	9367.63	34.9077	10454.9	20.2019	3.54648	25.7917	3024.97	2553.33	2000	1.18471
790	11255.2	19.4027	4690.96	18.619	15.7077	42.4333	3991.31	3051.26	2000	1.30808
791	8586.85	38.4014	12466.3	24.2024	10.2004	28.2778	2798.95	2330.17	2000	1.20118
792	1531.8	70.6499	3654.14	12.9666	7.33067	36.5714	450.547	365.619	2000	1.23229
793	345.022	98.7742	5685.91	11.694	6.20746	37	384.857	307.467	2000	1.2517
794	629.833	89.5229	5924.97	11.6776	8.4236	37.25	234.037	188.563	2000	1.24116
795	5558.67	21.7732	7242.34	6.70682	6.09272	35.5417	1800.38	1454.66	2000	1.23766
796	5601.75	20.6905	7190.43	9.99679	2.5016	38.7917	1987.2	1581.96	2000	1.25616
797	4931.22	24.0635	5044.74	7.73677	6.79062	36.9167	1593.06	1294.08	2000	1.23103
798	3801.16	20.6679	1369.52	11.5976	4.68445	37.35	1083.73	867.184	2000	1.24971
799	854.664	110.611	4039.93	7.33387	11.1186	37.5	330.39	261.252	2000	1.26464
800	7587.31	22.9984	5420.27	12.5803	10.2618	38.4333	2025.89	1578.3	2000	1.28359
801	4752.34	30.5818	3229.75	9.88801	6.44949	37.5	1561.84	1235.84	2000	1.26379
802	1745.97	46.3413	2318.05	9.92539	10.6265	36.8333	485.052	381.536	2000	1.27132
803	4830.94	7.57138	3998.84	11.1974	13.2351	38.5294	1758.14	1389.16	2000	1.26561
804	2396.52	42.6115	6083.43	17.0233	13.4456	37.2273	659.75	514.718	2000	1.28177
805	4273.56	26.2748	7017.95	15.1819	14.0399	39.2917	1283.85	989.914	2000	1.29693
806	2388.01	28.5787	6457.13	18.7209	12.3534	39.6667	729.629	561.051	2000	1.30047
807	2025.69	94.7107	6580.82	19.2762	10.1558	37.3333	964.339	756.947	2000	1.27398
808	6117	26.0119	8789.81	17.9725	12.4667	38.2917	1631.24	1267.19	2000	1.28728
809	2390.58	24.8992	4084.73	11.7357	9.0974	38.0625	915.418	742.544	2000	1.23281
810	6010.17	24.9435	3197.84	11.6287	10.0588	38.4706	1722.52	1383.83	2000	1.24475
811	6397.52	34.3558	5422.03	13.7564	5.65069	39.2143	1844.97	1451.96	2000	1.27068
812	6479.95	34.9877	8072.94	9.0053	8.62648	37.4107	1829.89	1465.48	2000	1.24866
813	3380.86	34.0005	5065.55	16.9809	13.0544	38.95	1507.16	1167.13	2000	1.29134
814	8735.77	27.7298	9117.66	18.4188	23.5824	39.8409	2871.83	2233.59	2000	1.28574
815	4868.42	28.6624	9501.61	23.6441	20.9831	37.5	1583.08	1262.72	2000	1.25371
816	1422.31	95.4445	7255.9	18.0312	11.0558	43.5	956.42	714.76	2000	1.3381
817	3983.58	26.3914	12433.6	17.6435	11.0785	42.5	1321.02	981.602	2000	1.34578
818	1044.35	96.8585	7806.47	18.3638	12.6795	43.25	317.704	235.604	2000	1.34847
819	7314.45	26.2698	7756.56	16.6352	14.4372	40.5	1722.52	1309.73	2000	1.31517
820	4083.54	41.7447	9742.91	25.0137	6.1849	42.25	1227.8	911.024	2000	1.34772
821	5670.96	25.7125	8391.82	18.1088	15.1077	41.4474	1788.36	1334.23	2000	1.34037
822	8218.61	35.9632	7720.84	18.552	8.73808	43.8636	2591.21	1924.58	2000	1.34638
823	1549.78	108.579	11746.6	21.2035	11.2286	44.5	736.873	567.338	2000	1.29883
824	1192.53	90.1059	10394.8	16.6817	13.5751	43.75	535.76	409.973	2000	1.30682
825	2816.06	22.4938	12749.2	18.7738	17.6315	44.2222	896.384	684.727	2000	1.30911
826	5305.87	31.8216	16539.6	20.3124	20.8393	45.6667	1843.12	1414.16	2000	1.30333
827	2192.06	40.6045	20645.3	22.8462	28.3789	45.5	668.173	502.656	2000	1.32929
828	4261.82	26.7374	10371.7	18.1762	24.1949	43.6071	1189.93	919.483	2000	1.29413
829	2297.97	103.011	9068	18.854	12.3842	45.5	969.531	715.152	2000	1.3557
830	1201.15	83.1389	9289.92	20.4486	14.0353	46.5	562.292	419.208	2000	1.34132
831	9785.69	25.9262	7075.05	16.8277	25.3373	41.92	3138.1	2388.76	2000	1.3137
832	4815.74	38.8242	12333.4	31.9053	4.76132	43.5833	1553.21	1200.76	2000	1.29352
833	9311.49	38.7252	5968.11	16.914	6.37492	45.375	3250.58	2448.71	2000	1.32747
834	6945.58	31.1521	5470.16	16.9485	17.0087	44.7727	2395.24	1779.7	2000	1.34586
835	1266.32	102.29	3570.14	14.6182	5.07895	39	390.951	306.475	2000	1.27564
836	5500.79	25.6633	4981.93	9.51834	8.84075	38.0625	1824.79	1437.63	2000	1.2693
837	8769.81	21.2141	3752.69	5.57899	5.43439	38.6905	2878.14	2284.99	2000	1.25959
838	6351.99	23.3259	1589.6	9.62711	5.691	36.4412	2104.69	1667.45	2000	1.26222
839	4897.95	25.1048	3842.11	11.589	8.22279	37.5333	1844.6	1436.36	2000	1.28422
840	2445.27	98.1785	16525.1	24.3719	9.37717	48	900.417	687.124	2000	1.31041
841	1740.12	102.544	16825.5	24.6236	8.77272	48	852.727	650.166	2000	1.31155
842	1507.68	99.093	17667.2	21.6727	8.75744	44	866.46	671.828	2000	1.28971
843	1901.45	105.434	16467.2	25.3329	7.52042	49	742.872	569.317	2000	1.30485
844	2333.43	95.5033	17894.2	27.0475	7.61172	36	943.428	754.634	2000	1.25018
845	729.507	103.58	20159.9	18.82	8.10662	40.5	205.594	161.695	2000	1.27149
846	7202.75	41.808	18054.1	27.8788	7.05704	36.25	2472.9	1996.27	2000	1.23876
847	5661.74	35.4716	19031.3	20.2335	10.0229	38.1667	1726.78	1386.54	2000	1.24538
848	2823.44	35.0776	15527.4	18.339	14.3163	27.5938	705.761	590.586	2000	1.19502
849	3382.09	16.4484	8518.06	21.4482	8.29865	24.9146	745.353	627.064	2000	1.18864
850	3383.42	35.8741	12887.1	26.1479	7.92614	26.0714	936.152	786.95	2000	1.1896
851	3569.44	37.4798	14363.9	27.9879	10.6853	32.9118	1225.54	995.332	2000	1.23129
852	3118.65	33.5593	17502.8	22.5738	8.81398	28.5	922.465	772.59	2000	1.19399
853	1230.68	102.361	14504.6	18.0963	8.68845	41	662.129	507.746	2000	1.30406
854	960.026	104.568	12694	19.6195	11.6334	41	485.441	371.567	2000	1.30647
855	940.05	86.8901	11686.7	24.9235	6.27826	36	521.233	412.325	2000	1.26413
856	2335.25	73.6109	13798.2	23.0197	9.586	26.5833	765.465	629.463	2000	1.21606
857	1318.39	75.2902	12776.3	17.7829	7.3759	34.5	494.933	394.124	2000	1.25578
858	5177.56	40.7601	13781.7	19.994	10.9668	27.3846	1569.04	1291.55	2000	1.21485
859	2734.9	41.7083	14112	10.2811	10.7165	19.5455	964.797	819.618	2000	1.17713
860	3646	35.1987	10404.2	16.8414	15.0085	21.2692	1010.82	865.373	2000	1.16808
861	5571.79	42.4693	17808.7	14.8446	17.1044	33.4615	1838.52	1485.75	2000	1.23743
862	7018.86	60.1267	15199.2	15.7737	13.3932	40.25	2366.99	1850.28	2000	1.27926
863	2880.17	36.3751	11292.6	22.1689	18.6808	25.8182	922.261	768.713	2000	1.19975
864	3510.87	98.8934	9600.47	10.0646	8.39119	23.5	1190.04	984.328	2000	1.20899
865	222.119	94.5793	8895.09	10.6944	8.63992	23	192.209	158.239	2000	1.21468
866	2793.79	54.7697	8241.34	13.9135	8.02933	22.375	1171.27	973.559	2000	1.20308
867	645.53	22.8864	4779.13	12.133	11.4449	14	194.514	165.478	2000	1.17546
868	4921.58	37.3028	6997.57	4.5181	4.99265	21.3654	1441.6	1210.1	2000	1.19131
869	4205.38	50.7981	9379.95	12.3048	11.7625	17.1111	1427.6	1198.1	2000	1.19156
870	7547.15	45.6478	7710.76	2.46738	25.7735	17.35	1856.35	1550.24	2000	1.19746
871	2463.07	36.2657	892.313	12.2312	9.639	17.3636	651.059	552.568	2000	1.17824
872	2673.27	23.8088	2172.18	14.5754	9.48631	15.6	602.055	510.799	2000	1.17865
873	6194.64	41.8766	12777.2	16.4116	54.1703	19.7692	1995.33	1665.61	2000	1.19796
874	6100.74	44.1561	13261.1	14.9235	4.87507	19.5417	1960.44	1648.07	2000	1.18953
875	2936.71	64.5385	16819	25.4331	10.1508	39.8	1007.78	802.668	2000	1.25554
876	2550.55	41.0433	17761.8	23.1523	11.7369	38.8333	767.735	608.48	2000	1.26173
877	2664.5	31.8603	17909.7	31.2188	16.7411	40.125	932.07	735.767	2000	1.2668
878	1873.71	30.2389	18251.6	27.3696	12.6095	39.375	771.574	619.766	2000	1.24494
879	4442.18	36.5433	17889.4	20.8152	14.1717	38.6	1485.34	1199.27	2000	1.23853
880	3568.97	39.2203	12649.5	17.7273	9.82255	40.625	1110.55	876.313	2000	1.2673
881	4903.6	36.8143	16605.2	27.2936	11.4307	38.5625	1532.89	1236.8	2000	1.2394
882	7739.01	50.0944	19653.6	22.6786	11.4882	38.7857	2585.89	2085.99	2000	1.23965
883	3043.29	29.0498	14116.9	26.0315	8.68792	38.8889	982.989	793.808	2000	1.23832
884	3935.77	34.4525	15814.9	24.9082	7.38609	39.5769	1173.77	950.179	2000	1.23532
885	2699.98	39.1277	10307.4	27.0523	0.821714	33.5714	808.024	667.318	2000	1.21085
886	3845.36	97.5986	17757.3	25.9583	6.5862	38.25	1284.99	1021.05	2000	1.25851
887	5006.54	41.1788	25521.2	31.5838	9.37243	33.125	1591.53	1299.01	2000	1.22518
888	2951.17	41.3046	14957.4	20.1151	4.83407	24.6364	834.234	702.396	2000	1.1877
889	7407.65	38.5925	15905.2	15.8591	4.25506	30.7273	2297.37	1886.69	2000	1.21767
890	5184.24	36.5669	17936.2	16.7849	5.64898	32.75	1569.3	1278.48	2000	1.22747
891	4977.56	38.0117	11427.9	14.804	4.5596	28.3824	1453.9	1210.12	2000	1.20145
892	1217.3	83.4262	10130.1	17.2951	6.4823	35	651.361	521.647	2000	1.24866
893	3988.69	20.4714	10607.1	20.8668	6.82841	26.6562	1019.92	854.313	2000	1.19385
894	2245.92	31.3384	6249.34	9.51528	21.6635	25.8667	641.057	536.187	2000	1.19558
895	2476.5	31.3128	6877.68	10.9284	2.5836	29.1111	697.653	576.221	2000	1.21074
896	1481.47	22.2348	7672.58	20.704	3.69998	23.7308	364.222	306.152	2000	1.18968
897	4425.66	41.3291	12719.7	16.0309	-1.21731	28.6071	1257.8	1045.84	2000	1.20267
898	4779.41	61.9743	18159.4	30.8027	0.116649	31.0556	1384.56	1140.04	2000	1.21449
899	5446.71	46.9266	11908.8	17.3014	-2.25443	27.7188	1566.76	1308.37	2000	1.19749
900	3924.17	44.3214	12307.5	18.0808	1.3796	28.3333	1058.18	876.83	2000	1.20683
901	682.466	57.4472	5324.25	21.4826	8.88167	31.5	510.799	409.794	2000	1.24648
902	3333.38	8.50892	7484.71	20.7439	7.27085	23.7619	986.255	824.932	2000	1.19556
903	2334.4	19.4795	8096.4	16.7732	10.0673	23.1111	518.836	431.005	2000	1.20378
904	2415.91	28.2893	6968.31	18.4126	16.6039	22.7143	566.115	471.666	2000	1.20024
905	2730.78	25.2247	7618.29	15.26	11.2841	26.1	768.194	642.412	2000	1.1958
906	3544.9	41.729	4652.43	16.5428	9.7982	21.1176	1113.61	926.74	2000	1.20164
907	2003.07	54.6525	13496.2	23.9049	9.24115	26.3333	787.208	644.229	2000	1.22194
908	2614.79	70.6368	11740	21.1039	10.6356	21.5	676.732	555.956	2000	1.21724
909	1676.43	36.0053	11104.8	31.0106	5.92108	28	430.98	350.04	2000	1.23123
910	676.834	55.9514	17006.2	45.4104	14.6802	27.5	161.845	132.335	2000	1.22299
911	2474.51	99.8531	9882.72	17.1838	4.80559	21.75	904.485	756.234	2000	1.19604
912	3748.68	43.4266	10010.5	13.07	6.3559	20.2222	1223.28	1037.07	2000	1.17955
913	1951.49	100.877	11163.5	13.962	4.2972	21.25	863.647	724.585	2000	1.19192
914	2199.29	53.7409	20399.2	15.7784	12.5433	15.8333	739.51	630.426	2000	1.17303
915	2192.45	24.4033	7827.55	10.5143	3.1341	18.375	597.021	517.753	2000	1.1531
916	2956.55	29.5314	7244.35	15.8176	4.11292	22.75	834.859	708.987	2000	1.17754
917	3564.75	25.1576	5965.18	13.7449	11.8593	22.1389	748.809	631.323	2000	1.1861
918	6755.86	47.9366	15985.5	22.7998	12.8402	16.1875	2251.42	1934.26	2000	1.16397
919	5996.84	30.6218	6559.33	19.1295	2.26453	20.381	1901.79	1625.99	2000	1.16962
920	2256.8	61.6386	5959.47	13.2678	4.9254	24.5909	679.613	567.497	2000	1.19756
921	2426.14	38.8265	2576.13	17.5599	4.35969	21.3333	789.518	663.668	2000	1.18963
922	2448.61	21.2102	4532.51	15.3439	8.69779	23.8	819.325	687.125	2000	1.1924
923	1802.69	28.3463	5139.89	34.4988	12.42	20	445.213	378.39	2000	1.1766
924	1334.13	20.3491	5879.78	18.5843	6.22538	21.5769	398.708	338.335	2000	1.17844
925	605.949	23.8606	8977.73	19.0678	7.03664	18.6111	207.354	177.236	2000	1.16993
927	991.452	23.9728	6729.41	17.1518	6.9173	16.6316	291.968	249.823	2000	1.1687
928	1866.84	41.1606	8054.61	28.0244	4.0775	16.6964	497.263	424.218	2000	1.17219
929	1101.24	101.482	2096.23	14.2389	4.43517	45	510.841	377.444	2000	1.35342
930	937.412	93.8005	3683.34	8.63843	1.19297	45	482.744	357.179	2000	1.35155
931	1137.36	96.1536	3981.14	7.80841	4.13655	45	602.838	447.22	2000	1.34797
932	2116.15	87.3048	2657.5	12.3328	4.15612	42.625	1025.57	780.102	2000	1.31466
933	4678.43	6.16261	2378.49	4.429	9.58693	43.4318	1622.27	1230.95	2000	1.31791
934	4665.55	15.2494	1424.93	8.44903	10.4456	42.4318	1881.66	1419.89	2000	1.32521
935	4545.34	13.539	4938.62	12.3853	1.31283	40.76	1475.27	1127.97	2000	1.3079
936	896.672	93.7691	3954.15	17.1051	8.46568	43	385.16	291.66	2000	1.32058
937	1078.51	96.7506	3588.54	13.8283	10.2102	43	448.843	339.851	2000	1.3207
938	1002.74	64.2435	5467.67	14.4649	9.3314	40.5	277.44	212.266	2000	1.30704
939	545.043	97.2205	2287.97	15.7619	8.84924	40.25	224.71	173.893	2000	1.29223
940	3624.41	25.8328	2545.98	15.4779	11.7011	39.7143	824.409	645.367	2000	1.27743
941	2158.8	21.1366	7103.26	18.2498	10.406	36.4444	701.753	546.918	2000	1.2831
942	3783.59	16.518	3433.06	19.5813	12.4582	34.7083	813.584	641.476	2000	1.2683
943	809.688	99.8955	2000.75	9.31709	6.91805	46.5	440.198	332.361	2000	1.32445
944	1046.98	95.6533	4512.38	14.3015	5.31726	46.5	284.2	214.685	2000	1.3238
945	492.321	105.484	2458.12	12.8675	5.98234	45.5	417.725	316.771	2000	1.3187
946	1073.23	45.2105	4587.77	13.9645	6.32908	45.75	412.382	313.836	2000	1.314
947	6388.55	9.55379	3249.04	12.3441	11.9413	45.1875	2210.74	1666.12	2000	1.32688
948	3847.21	16.2536	2185.27	14.5707	13.4486	42.8929	1285.88	983.109	2000	1.30797
949	2744.18	20.2641	3914.34	15.0461	12.7012	44.75	1153.58	869.216	2000	1.32715
950	669.787	85.4287	4469.38	11.3737	6.62392	43.6667	276.406	208.726	2000	1.32425
951	1622.55	96.0747	2386.53	13.6524	4.88129	43	644.437	483.889	2000	1.33179
952	1342.53	96.553	2937.96	12.028	5.97591	43	435.567	332.658	2000	1.30935
953	875.387	98.0044	1770.92	10.0088	2.60497	44.25	281.985	211.694	2000	1.33204
954	1898.59	25.9717	784.065	15.6724	3.67262	44.4	641.252	484.511	2000	1.3235
955	4504.55	11.1491	2666.77	11.6	5.30711	43.1	1248.17	939.98	2000	1.32787
956	984.217	112.236	5544.66	11.667	12.0167	43.25	146.872	111.265	2000	1.32002
957	1723.22	76.0554	4810.33	13.1734	10.1937	43	580.053	442.791	2000	1.30999
958	602.214	97.1694	4958.87	15.8086	10.1506	43	219.689	166.601	2000	1.31865
959	3880.29	13.8145	3495.72	14.4596	7.43824	42.6154	1162.16	905.261	2000	1.28378
960	723.912	61.3621	4608.39	10.953	6.83669	43.5	503.182	370.168	2000	1.35934
961	1193.01	95.2441	4656.82	10.2219	4.54722	44.5	410.376	302.224	2000	1.35785
962	264.752	103.019	3983.15	9.53102	4.89303	45.5	208.238	152.692	2000	1.36378
963	5631.51	12.6761	4889.43	9.88611	10.4277	45.58	2160.09	1597.87	2000	1.35185
964	692.709	100.374	2236.98	17.0278	4.76027	36.5	358.225	274.603	2000	1.30452
965	266.477	95.8505	3570.9	14.4454	7.80372	36.5	73.4486	56.1495	2000	1.30809
967	2289.36	13.1011	2700.96	13.4971	14.1415	33.8125	527.31	412.69	2000	1.27774
968	857.635	100.399	3167.48	14.7801	2.99246	39.5	269.872	205.561	2000	1.31286
969	720.888	101.061	4886.15	10.884	3.38395	39.5	294.235	224.223	2000	1.31224
970	1782.6	47.8701	3855.81	13.8539	4.65809	35.25	420.037	328.594	2000	1.27828
971	4362.49	9.49712	3885.56	13.9819	5.96686	33.125	1156.83	909.959	2000	1.2713
972	5883.05	15.2341	2861.93	7.23625	4.83456	33.5	1277.6	1001.91	2000	1.27517
973	3862.47	10.4945	4645.18	13.768	4.25151	30.0667	807.644	647.5	2000	1.24733
974	3593.31	17.4096	2538.18	12.3752	1.34819	31.0476	851.602	668.082	2000	1.2747
975	4779.13	14.0118	2604.5	14.3369	-1.32568	32.4545	1073.24	844.302	2000	1.27116
976	3379.82	15.0522	4220.66	16.9778	5.11446	30.7273	814.457	648.148	2000	1.25659
977	2913.57	10.9931	5631.2	18.0069	4.72963	28.8043	517.056	418.635	2000	1.2351
978	5137.27	18.8694	3344.11	9.75391	4.85372	34.7	1117.09	872.487	2000	1.28035
979	440.983	64.9778	3384.88	14.931	7.63441	29.5	261.611	213.28	2000	1.22661
980	1283.1	36.6463	4323.49	16.1387	5.22303	24.4286	287.917	237.991	2000	1.20978
981	287.726	40.211	6078.3	14.5648	8.86429	23.9167	151.111	125.667	2000	1.20248
982	3878.58	15.8404	5723.39	19.6419	5.98394	25.5476	856.331	718.451	2000	1.19191
983	1324.13	19.84	3705.81	15.2186	10.989	24.3421	451.437	371.919	2000	1.2138
984	992.935	23.0742	5823.2	10.7173	0.623104	22.8333	177.106	146.869	2000	1.20587
985	1048.91	27.0192	5309.58	29.3586	7.05113	22.9318	289.479	237.855	2000	1.21704
986	599.258	97.3532	5669.08	15.0504	8.77914	44	389.288	288.739	2000	1.34824
987	1271.01	11.0763	5002.12	13.3377	10.9062	42.6786	475.695	357.075	2000	1.3322
988	2212.7	19.8801	7413.6	13.7042	11.9707	42.4375	823.187	616.998	2000	1.33418
989	2279.94	24.2023	7913.95	19.134	19.7776	42.8077	789.193	594.437	2000	1.32763
990	3365.19	20.7638	4944.23	10.2563	13.2004	43.4038	1428.52	1078.77	2000	1.32421
991	3758.93	14.3695	7924.33	16.9075	5.36069	44.0526	1234.49	942.942	2000	1.30919
992	3411.46	30.2774	10067.4	15.7415	1.1697	40.8333	1144.31	866.012	2000	1.32136
993	3401.63	34.2933	4666.6	16.8491	17.516	41.8043	1099.36	839.315	2000	1.30983
994	2394.79	60.653	3203.12	6.98766	0.592528	40.1667	919.602	715.736	2000	1.28484
995	2682.43	34.5916	3020.92	10.2346	5.05143	40.4286	1018.48	778.023	2000	1.30906
996	3482.14	38.4426	3720.36	9.29591	7.09118	41.3571	1052.59	813.639	2000	1.29369
997	9234.84	9.81513	1969.86	7.63182	2.73046	40.3056	2693.31	2087.32	2000	1.29032
998	7339.99	16.4842	3800.15	16.441	11.9209	43.2895	2602.57	1985.12	2000	1.31104
999	7583.03	8.59092	1665.22	6.64781	2.265	38.6316	2019.01	1569.7	2000	1.28624
1000	8463.48	15.861	712.753	8.38038	7.65888	40.119	2507.64	1937.06	2000	1.29456
1001	3625.3	40.8672	6871.49	13.5787	4.06701	42.25	1184.52	907.667	2000	1.30502
1002	8327.46	27.6539	4378.13	6.53481	7.09252	43.9167	3041.95	2267.17	2000	1.34174
1003	4516.94	9.60168	3767.85	10.3863	7.25446	46.1	1733.15	1308.02	2000	1.32501
1004	5858.13	7.95275	2472.48	4.15641	-2.04048	43.725	2529.89	1890.11	2000	1.33849
1005	6198.12	6.44975	2036.63	8.86846	2.40075	42.2105	2038.59	1540.23	2000	1.32356
1006	4654.47	10.0499	3814.2	13.0857	3.36033	41.2941	1580.44	1210.41	2000	1.30571
1007	3905.58	42.8603	3056.51	12.6005	7.97304	38.7368	1516.46	1156.28	2000	1.31149
1008	7845.57	20.653	2719.69	16.6509	5.09172	37.2727	1726.28	1318.15	2000	1.30962
1009	8053.73	13.2081	4216.33	4.85346	7.44655	36.9545	2058.1	1587.31	2000	1.29659
1010	2501.45	21.2599	3219.33	16.9199	11.452	39.3182	743.485	565.579	2000	1.31455
1011	4068.03	26.035	2589.38	10.44	16.9727	41.4333	1224.61	929.847	2000	1.317
1012	4048.93	25.1688	1754.63	13.515	4.47747	38.9118	1197.45	929.32	2000	1.28853
1013	4656.25	16.0607	2257.78	10.5652	2.85497	38.2222	1392.21	1076.74	2000	1.29299
1014	7210.6	20.0389	1141.53	12.9502	-1.26369	41	2102.54	1623.28	2000	1.29524
1015	8722.23	18.7737	2179.78	9.67371	0.725703	38.4853	2341.25	1808.69	2000	1.29444
1016	5970.44	21.4448	2772.49	10.2139	0.154241	34.6842	1461.94	1155.19	2000	1.26554
1017	4487.33	8.04684	3952.45	18.7109	5.31755	31.8026	897.831	720.977	2000	1.2453
1018	3167.59	21.1549	3314.45	23.5352	2.07672	30.6316	573.496	464.139	2000	1.23561
1019	6596.63	17.5958	5962.42	7.96237	3.97604	44.1304	2474.57	1880.97	2000	1.31558
1020	6516.97	13.6319	1027.22	9.97115	3.64826	46.0882	2415.25	1795.02	2000	1.34553
1021	6716.59	12.6901	7158.8	12.209	3.27938	45.4762	1992.49	1476.58	2000	1.34939
1022	7527.09	14.0008	1097.68	6.38671	4.24736	43.6957	2410.18	1812.17	2000	1.33
1023	3906.26	28.191	3617.99	12.6843	5.1174	29.5769	913.228	734.333	2000	1.24362
1024	3666.23	24.1471	4195.25	10.0035	2.95638	27.3065	781.513	629.77	2000	1.24095
1025	627.699	16.609	1728.71	23.857	4.34331	24.1538	179.623	148.008	2000	1.2136
1026	2602.81	16.1075	2910.06	12.2437	-4.2512	28.6364	457.331	370.433	2000	1.23459
1027	4601.44	34.3589	5544.29	21.4683	9.74034	37.4545	1389.64	1110.98	2000	1.25083
1028	1580.2	18.028	6096.81	18.3926	10.185	40.6667	521.994	422.106	2000	1.23664
1029	3097.83	3.30261	5210.14	16.7745	8.10606	37.9524	799.507	651.724	2000	1.22676
1030	2440.68	23.7586	5201.4	11.4593	13.1938	30.15	625.724	506.519	2000	1.23534
1031	1287.96	28.0203	4975.38	18.2753	12.108	25.9	323.75	271.068	2000	1.19435
1032	1042	15.7381	4966.23	13.5758	1.37194	26.8889	253.048	208.967	2000	1.21095
1033	2753.14	33.9949	9263.35	25.8948	16.2094	29.6591	626.998	522.783	2000	1.19935
1034	2288.25	100.754	15238.3	15.6215	1.99199	20	908.69	781.666	2000	1.1625
1035	1557.74	92.7534	11915.3	16.9973	3.45	24	732.227	614.664	2000	1.19126
1036	2283.15	96.9369	8263.44	14.7814	3.82892	24	784.005	660.525	2000	1.18694
1037	809.164	68.6341	11573.9	17.8684	4.85545	16.5	277.395	243.462	2000	1.13938
1038	1320.75	98.4995	13478.9	12.6531	1.76523	17.2857	677.177	590.951	2000	1.14591
1039	3253.75	20.8759	7417.41	13.6378	-0.33926	14.6667	998.299	896.325	2000	1.11377
1040	3114.26	38.7425	10839.4	9.70122	0.708041	15.8182	920.666	812.451	2000	1.1332
1041	1847.45	28.0249	12768.7	19.6953	3.83113	13.875	368.878	330.803	2000	1.1151
1042	1554.36	28.1561	11378.4	33.2614	3.15827	13.2308	442.991	406.166	2000	1.09066
1043	2520.8	20.0272	5363.37	19.7932	-0.420809	13.875	475.61	433.259	2000	1.09775
1044	1340.35	14.1215	7437.06	15.4677	5.01122	13	493.437	448.744	2000	1.0996
1045	6049.09	32.0251	13484.8	20.6003	0.378049	15.8846	1788.07	1589.18	2000	1.12515
1046	3170.6	43.6146	10048.6	19.5193	5.45127	16	952.808	839.649	2000	1.13477
1047	2932.04	91.8168	12500.6	19.5811	0.439266	29.5	886.495	749.25	2000	1.18318
1048	315.536	62.8778	12513.1	24.9813	2.26463	28.5	248.104	211.382	2000	1.17373
1049	226.705	100.356	12826.1	18.6295	0.869719	34	257.402	213.614	2000	1.20499
1050	770.171	49.3476	13013.9	19.9657	3.58545	23	164.955	144.374	2000	1.14256
1051	3306.6	18.7274	11520.2	18.1332	1.35151	22.2143	855.748	746.372	2000	1.14654
1052	1042.76	102.978	9076.01	15.2056	0.397882	17.6	327.495	289.357	2000	1.1318
1053	1289.24	101.359	9688.04	14.4817	0.587565	14.8	318.615	284.655	2000	1.1193
1054	6672.85	14.0922	10199.8	15.1801	-0.181258	23.2857	2375.29	2029.89	2000	1.17016
1055	5322.49	11.0499	5084.65	18.5782	-0.523679	17.8438	1207.8	1069.24	2000	1.12959
1056	379.353	89.8426	8483.8	23.7216	3.90289	20	184.137	159.555	2000	1.15406
1057	967.508	85.7797	6329.37	22.032	1.01622	17.2857	228.686	202.164	2000	1.13119
1058	537.415	36.5131	10127.7	26.2588	7.33936	16.5938	161.473	142.918	2000	1.12983
1059	665.62	30.2301	7611.3	21.9751	-1.95781	16.9062	205.359	180.924	2000	1.13506
1060	2265.17	18.7607	3674.75	24.7994	3.5494	17.7727	467.059	408.41	2000	1.1436
1061	1612.11	27.9171	6703.17	16.9167	-0.541683	14.2222	402.816	366.135	2000	1.10018
1062	2069.3	19.7351	7512.9	16.964	-0.290395	14	536.391	490.56	2000	1.09343
1063	1315.54	45.9542	12930.7	24.0771	1.02786	16.9474	363.671	323.206	2000	1.1252
1064	768.182	32.0197	9690.32	31.0454	-0.80599	16.7632	223.814	195.204	2000	1.14657
1065	1351	35.9906	12805.9	25.7297	3.92885	17.1667	165.321	143.589	2000	1.15135
1066	1009.5	11.8105	9538.32	18.2824	2.61702	17.5	188.281	163.933	2000	1.14852
1067	1211.02	62.9137	16078.1	30.9248	2.16892	16.3214	475.603	422.559	2000	1.12553
1068	1527.82	98.0993	18332.8	15.113	1.47555	35.5	450.104	363.107	2000	1.23959
1069	899.253	75.0939	18388.3	11.638	2.46049	35.5	370.32	299.667	2000	1.23577
1070	792.212	42.7976	10836.5	13.2421	0.773466	21.125	195.488	170.465	2000	1.14679
1071	1635.15	32.0302	10701.9	19.1362	0.494969	20	476.168	415.735	2000	1.14536
1072	4996.05	27.2738	16421.1	14.049	2.77428	23.875	1288.32	1101.04	2000	1.17009
1073	5600.78	25.5826	6209.8	11.5373	2.02022	17.68	1081.03	967.118	2000	1.11778
1074	2470.94	41.7262	9921.78	16.438	-2.23278	16.6667	646.208	579.437	2000	1.11523
1075	1496.74	38.7951	12247.8	25.5321	-0.829313	14.0952	303.186	276.314	2000	1.09725
1076	2076.77	71.593	31283.3	18.5118	2.51153	31.25	495.118	408.83	2000	1.21106
1077	5011.51	37.5263	26761.5	19.4866	4.20963	35	1660.54	1348.4	2000	1.23149
1078	7584.59	39.1052	12908.3	12.9341	1.93868	21.3947	1882.02	1643.31	2000	1.14526
1079	2123.3	75.3785	8650.65	17.4935	3.50218	29.75	676.292	574.873	2000	1.17642
1080	846.058	64.6656	14064.2	22.229	1.45114	31.5	199.965	168.124	2000	1.18939
1081	2234.47	33.0265	5873.03	16.9422	3.02325	18.7222	568.87	518.95	2000	1.09619
1082	3339.24	21.0084	8201.83	25.508	3.19054	20.8235	1114.44	1007.01	2000	1.10669
1083	2687.08	25.4198	6383.72	21.829	-1.08053	18.2083	868.534	791.591	2000	1.0972
1084	1115.51	22.4334	11963.1	31.0897	11.8008	19.75	259.559	231.327	2000	1.12205
1085	957.801	41.4718	17062.4	39.3478	2.1617	18.5	348.065	317.115	2000	1.0976
1086	1564.28	42.8715	12508.2	23.6395	6.33259	19.5556	529.439	474.322	2000	1.1162
1087	2376.31	22.3546	6324.64	20.0518	-0.347961	18.9762	737.966	668.322	2000	1.10421
1088	1039.44	32.349	5031.09	37.8461	6.57411	18.6818	216.275	193.303	2000	1.11884
1089	4152.72	30.0811	14018.2	12.9753	-0.155809	23.65	1175.59	1038.86	2000	1.13162
1090	2903.65	67.8238	5759.66	18.4618	0.27589	15.3654	745.23	663.986	2000	1.12236
1091	958.356	33.9471	8925.17	26.2581	1.40146	17.5278	360.356	309.217	2000	1.16538
1092	2087.3	24.0929	2929.58	23.5416	10.3418	17.7969	649.588	542.504	2000	1.19739
1093	912.073	35.994	7492.9	31.6005	2.56789	18.2045	217.376	181.549	2000	1.19734
1094	1153.2	29.6002	8039.27	23.7213	2.96414	17.95	218.829	183.219	2000	1.19436
1095	880.59	27.6194	69.6924	21.9876	3.25994	15	256.581	220.341	2000	1.16447
1096	1713.72	64.5893	10978.7	36.174	4.89194	18.5	441.912	372.888	2000	1.18511
1097	1103.06	45.1484	8140.62	31.2432	6.80662	17.64	308.639	256.436	2000	1.20357
1098	2627.27	29.8906	8703.3	20.1733	-0.781784	15.6429	714.716	616.847	2000	1.15866
1099	1837.52	46.4983	7191.28	33.6318	4.10706	18.0588	497.506	416.123	2000	1.19558
1100	2593.98	73.0726	8792.97	23.7245	1.42003	16.6304	741.762	661.612	2000	1.12114
1101	2473.45	27.111	3189.56	15.8564	7.62855	16.6481	700.815	614.509	2000	1.14045
1102	2764.28	25.0558	5077.98	28.711	6.06819	17.375	663.818	592.634	2000	1.12011
1103	2732.99	16.2831	9693.4	24.6841	0.0387614	16.5625	750.26	664.777	2000	1.12859
1104	2136.54	17.212	6405.93	33.8875	11.1023	15.08	538.059	481.16	2000	1.11825
1105	1794.28	35.8063	4050.83	27.6976	6.59729	15.5833	474.973	422.162	2000	1.1251
1106	1118.73	32.1387	10163.9	25.5226	1.89415	16	349.654	313.218	2000	1.11633
1107	2373.34	42.511	7451.01	13.7435	3.664	14.5357	641.473	565.577	2000	1.13419
1108	2469.98	34.4222	4610.42	10.6464	3.01148	15.5769	779.766	669.342	2000	1.16497
1109	2054.64	19.8798	3873.6	13.7832	1.05313	12.7857	625.629	566.937	2000	1.10353
1110	595.817	25.9152	4976.18	26.5802	3.8889	12.7667	259.422	230.341	2000	1.12625
1111	1029.5	16.4169	4356.1	10.8016	-0.0720109	14.4231	371.632	319.922	2000	1.16163
1112	1221.52	27.4527	2772.87	24.3841	0.552492	13.3	278.461	243.704	2000	1.14262
1113	669.682	32.562	7418.71	20.8072	4.90684	15	158.592	136.016	2000	1.16598
1114	3230.05	38.4919	9499.67	18.3739	2.78668	15.6176	923.865	795.152	2000	1.16187
1115	2820.86	45.0271	6111.64	19.2835	5.08525	16.5714	860.386	726.178	2000	1.18481
1116	2043.23	93.4057	3908.18	16.5269	6.27936	30	822.166	650.951	2000	1.26302
1117	2549.46	100.86	4639.55	11.5633	3.3324	30.5	945.145	750.71	2000	1.259
1118	722.659	100.921	6516.42	14.7726	3.16129	30	338.408	267.198	2000	1.2665
1119	417.412	60.8985	4809.14	17.831	3.05667	27	98.3661	80.08	2000	1.22835
1120	2506	75.6685	4392.7	13.7341	3.79812	30.5	616.737	491.808	2000	1.25402
1121	5327.83	7.77215	5042.78	9.95215	5.49592	26.1111	1501.5	1213.92	2000	1.2369
1122	3886.9	11.7915	6801.43	21.3562	5.91262	28.5	830.084	669.636	2000	1.2396
1123	1002.22	14.2229	3632.12	17.4578	0.410358	27.5556	337.241	274.525	2000	1.22845
1124	4322.57	23.1103	5668.52	10.6787	6.41056	22.3684	993.592	813.591	2000	1.22124
1125	815.982	70.3414	3317.18	16.023	5.9282	25.75	176.493	141.774	2000	1.24489
1126	1697.7	97.3707	3386.32	17.2688	4.82314	26.5	453.082	362.764	2000	1.24897
1127	1832.97	11.8098	5673.32	8.14011	11.8655	24.5962	366.594	298.941	2000	1.22631
1128	5139.9	30.7577	4216.77	13.6443	4.17219	23.6842	852.719	694.223	2000	1.22831
1129	2122.35	94.1442	4150.06	9.5523	4.27352	20.75	616.792	510.285	2000	1.20872
1130	2136.63	40.2488	2511.68	17.7993	3.18693	17.7778	615.007	513.462	2000	1.19776
1131	1726.17	19.5255	4752.47	6.82605	12.1998	16.4444	355.391	303.277	2000	1.17184
1132	2925.26	12.8692	3422.83	12.3451	14.213	19.6667	675.429	565.714	2000	1.19394
1133	2054.61	16.6331	5003.26	9.72391	9.99685	15.6429	440.912	376.146	2000	1.17218
1134	1674.37	68.7249	3473	17.9452	5.07703	34.25	391.032	301.841	2000	1.29549
1135	1599.93	100.256	1326.05	17.018	2.44982	37	493.959	374.569	2000	1.31874
1136	2000.95	11.7332	4656.74	11.1598	0.810254	34.7857	473.154	366.442	2000	1.29121
1137	1809.95	21.0475	1935.57	18.6443	5.60949	27.4242	565.389	455.39	2000	1.24155
1138	5148.84	11.5365	2149.62	10.1996	-0.997317	23.7625	1123.13	927.031	2000	1.21154
1139	1964.05	23.4884	4767.84	18.4	15.4101	30.1111	558.975	449.497	2000	1.24356
1140	979.171	25.3915	5024.94	17.298	5.72685	32.875	281.76	222.628	2000	1.26561
1141	1466.34	22.6117	3896.93	15.864	21.0878	32.7857	306.802	241.584	2000	1.26996
1142	3630.16	9.77373	1426.56	12.7404	0.863279	30.3333	831.568	663.802	2000	1.25273
1143	1507.62	21.2362	3404.88	10.4817	10.7971	32	351.731	275.336	2000	1.27746
1144	1788.64	25.9783	3079.82	15.6746	8.08856	28.8214	445.97	357.548	2000	1.2473
1145	2488.48	32.8456	2178.82	16.6513	-1.69893	33.8333	596.954	463.362	2000	1.28831
1146	3423.83	40.5717	3627.53	19.1094	9.08573	23.5	1045.69	866.443	2000	1.20688
1147	1227.6	37.5094	5167.53	22.9286	31.509	21.4286	456.402	379.786	2000	1.20173
1148	985.924	73.9899	3565.05	16.4595	6.88714	20	229.681	189.407	2000	1.21263
1149	1929.76	14.847	6154.86	16.4259	17.8109	19.9444	442.553	364.898	2000	1.21281
1150	3278.3	31.8378	4658.28	15.5458	13.8973	19.6818	707.496	582.331	2000	1.21494
1151	2154.92	68.8993	1057.79	2.87021	11.9853	20.5	740.211	631.019	2000	1.17304
1152	2880.35	13.3728	3914.65	10.9609	23.4468	17.2692	684.51	593.188	2000	1.15395
1153	3306.42	20.2367	5023.95	12.5124	5.61641	16.6852	776.735	677.363	2000	1.1467
1154	1744.11	31.1488	5501.66	23.8566	20.8362	18.3462	392.078	335.637	2000	1.16816
1155	2375.56	15.9589	2138.68	10.2617	23.8842	18.0769	408.241	349.28	2000	1.16881
1156	1311.59	18.9126	4304.27	16.1781	29.0978	16.675	285.843	246.884	2000	1.1578
1157	1872.12	2.38056	3007.46	8.13653	19.7329	13.4	388.589	348.84	2000	1.11394
1158	1289.4	21.4253	3039.01	12.3458	6.65799	17.75	421.435	367.074	2000	1.14809
1159	898.079	28.9225	1648.1	23.2546	17.8898	15.4231	255.419	225.795	2000	1.1312
1160	811.022	16.7373	3570.23	28.0174	13.5364	18.0357	272.113	235.22	2000	1.15685
1161	3792.95	17.9848	1781.42	14.6053	45.7457	17.7778	897.18	787.548	2000	1.13921
1162	4370.93	14.404	2566.91	9.68502	22.327	15.625	1066.36	942.656	2000	1.13123
1163	4178.67	2.66153	1296.6	9.24529	33.6593	16.3667	929.839	825.7	2000	1.12612
1164	2398.04	19.5849	-655.919	8.85774	21.0404	14.4091	518.754	460.585	2000	1.12629
1165	1136.02	11.9901	6252.87	15.1858	19.7407	13.6304	379.791	343.569	2000	1.10543
1166	1674.33	11.9623	-209.934	10.4686	33.3941	18.6875	344.802	300.301	2000	1.14819
1167	3409.41	15.9262	4028.27	8.95607	81.5561	16.9286	761.481	667.64	2000	1.14056
1168	4527.61	13.2552	3037.6	9.08298	12.0502	18.75	1106.94	946.592	2000	1.1694
1169	1820.74	56.6041	3816.7	17.0859	16.2786	20.375	456.32	386.66	2000	1.18016
1170	833.092	30.6251	4041.22	16.1183	13.647	18.2	235.033	204.56	2000	1.14897
1171	2474.68	9.71474	3554.82	18.0046	19.4033	18.525	585.472	496.157	2000	1.18001
1172	3637.84	20.8787	3142.15	12.4502	18.0355	19.3913	602.455	519.439	2000	1.15982
1173	1010.36	24.355	3956.41	27.1213	27.7701	22.0455	214.846	182.267	2000	1.17875
1174	2222.7	22.4613	4943.11	20.2619	13.9702	23.4615	382.858	322.468	2000	1.18727
1175	2951.8	16.4838	5070.76	17.5381	28.4505	19.0217	475.95	413.665	2000	1.15057
1176	3015.89	25.5361	2733.64	11.6083	5.6186	17.5455	707.772	611.545	2000	1.15735
1177	3669.73	6.65468	68.6489	9.60274	16.0532	17.3871	705.729	603.28	2000	1.16982
1178	2441.92	19.7913	2483.97	18.3826	23.8752	17.6667	394.152	340.714	2000	1.15684
1179	2603.39	14.8862	5089.78	18.936	19.7272	17.16	565.138	481.218	2000	1.17439
1180	3468.16	3.00608	2706.44	17.9617	31.0201	17.2895	684.949	580.071	2000	1.1808
1181	1678.97	22.8514	3722.35	25.4896	27.8831	15.6364	203.582	175.625	2000	1.15919
1182	5106.55	26.7611	3763.02	19.3604	8.9603	19.8043	1401.66	1181.29	2000	1.18655
1183	1777.18	26.0282	2318.17	22.1874	19.0748	24.4333	459.135	379.106	2000	1.2111
1184	2976.7	14.6129	4311.74	15.0395	17.3367	21.3125	667.18	560.707	2000	1.18989
1185	2899.62	31.8177	5518.86	19.9764	14.6962	24.7727	544.109	449.513	2000	1.21044
1186	1515.06	30.1616	3913.23	27.6604	29.053	24.0263	429.123	355.179	2000	1.20819
1187	786.672	29.1951	3105.15	21.423	-1.05385	24.8333	238.796	197.726	2000	1.20771
1188	1080.91	32.3535	4973.75	16.9193	4.88232	22	209.582	175.743	2000	1.19255
1189	5796.14	22.6742	4131.11	13.5237	0.135395	23.9231	1663.63	1367.96	2000	1.21614
1190	3230.42	27.6151	2895.59	24.1946	11.3028	24.7692	796.735	658.802	2000	1.20937
1191	4933.43	28.06	2970.3	20.5624	-0.0054087	25.2045	1135.77	934.768	2000	1.21503
1192	6086.65	36.6211	3059.2	15.8246	6.54125	19.875	1356.22	1105.5	2000	1.22679
1193	1713.75	24.4443	2043.39	23.689	16.7511	17.9286	357.799	300.352	2000	1.19127
1194	1881.01	21.6348	3513.45	10.9744	11.7888	17.8125	277.08	235.39	2000	1.17711
1195	851.999	19.6585	693.898	18.095	11.5899	18.8333	288.287	245.944	2000	1.17216
1196	1548.98	28.9285	5700.46	9.93373	10.0265	20.2917	364.106	302.657	2000	1.20303
1197	1661.28	22.1003	2611.31	24.0656	12.8108	19.413	410.244	350.914	2000	1.16907
1198	1109.6	11.8661	3382.1	26.3878	17.8315	18.0278	219.565	186.29	2000	1.17862
1199	1709.6	20.9473	2838.89	13.038	6.38433	18.6923	312.396	256.892	2000	1.21606
1200	495.257	31.2647	1781.46	17.315	2.47247	17.5385	140.557	117.069	2000	1.20064
1201	2183.45	8.86595	3782.61	18.0439	3.1615	19.9091	479.692	393.981	2000	1.21755
1202	1749.2	18.1107	241.485	12.4852	7.60484	18.7812	243.93	211.042	2000	1.15584
1203	898.774	58.4334	403.29	15.977	7.20682	23.8333	507.73	411.422	2000	1.23408
1204	4061.91	20.5948	3069.45	14.718	2.20401	19.0789	851.33	710.035	2000	1.199
1205	3924.66	15.0186	5472.69	12.033	0.528549	19.9231	994.858	822.505	2000	1.20955
1206	3388.97	14.3627	1100.98	14.1905	12.8468	21.9118	795.991	662.911	2000	1.20075
1207	2395.58	17.9936	4337.88	7.19928	9.72232	17.8571	518.381	431.391	2000	1.20165
1208	2027.16	11.4911	3132.93	16.4406	20.3674	19.3	239.749	199.361	2000	1.20258
1209	2304.27	14.303	2084.35	18.085	4.95889	20.5333	442.325	363.293	2000	1.21754
1210	7218.38	12.5127	952.768	10.0368	3.78193	23.15	1070.15	870.47	2000	1.22939
1211	5944.45	9.55492	2771.94	12.5284	-0.452513	26.8462	1574.61	1273.01	2000	1.23692
1212	2462.66	8.97086	3441.3	21.5499	27.6453	22.6818	424.896	343.502	2000	1.23695
1213	2556.56	19.5001	5171.18	20.0572	4.62842	22.8148	474.821	391.76	2000	1.21202
1214	1769.45	31.6651	5877.17	30.9323	0.666656	20.825	401.879	333.124	2000	1.20639
1215	2535.05	96.3387	5774.47	17.5741	3.18197	52.5	982.721	719.856	2000	1.36516
1216	3023.38	102.624	9417.43	13.9893	2.49937	41.5	1048.01	806.934	2000	1.29876
1217	2050.28	98.0802	6715.39	13.7585	0.123936	53	791.51	569.496	2000	1.38984
1218	3204.44	98.5046	6352.2	12.7924	2.95421	49.25	1111.49	807.429	2000	1.37658
1219	3404.65	59.1719	4800.4	14.7093	2.75604	41.7353	1650.93	1259.93	2000	1.31034
1220	4169.82	34.5106	14349.7	15.6876	2.58105	42.4	1057.26	807.883	2000	1.30867
1221	2774.57	19.7416	10631.7	19.2216	3.28489	43.6429	762.144	579.148	2000	1.31597
1222	3518.59	14.7736	6787.63	11.4155	0.696644	47.6667	1093.16	795.846	2000	1.37358
1223	3211.33	3.75877	7177.37	13.1179	1.94635	49	1136.16	818.779	2000	1.38763
1224	8287.28	33.9644	12021.2	17.1959	3.60431	39.5278	2047.41	1543.78	2000	1.32623
1225	1599.24	102.797	8672.4	18.2945	8.84162	38	1063.08	815.536	2000	1.30353
1226	3213.24	106.472	12783.2	18.4848	9.84062	38	1281.47	984.154	2000	1.30211
1227	2181.08	98.0815	8735.65	17.668	10.2932	37.5	946.521	725.597	2000	1.30447
1228	1169.33	89.1219	9286.06	18.1861	8.73768	38	365.706	283.572	2000	1.28964
1229	1043.39	95.7465	8977.9	17.3751	6.70519	34.9	437.222	341.33	2000	1.28094
1230	1934.64	101.363	10346.5	18.0767	8.96979	37.5	678.231	520.202	2000	1.30378
1231	2937.46	101.637	12832.6	19.2446	6.80879	34.1	992.474	777.44	2000	1.27659
1232	5296.81	27.5061	11211.6	23.5147	8.03159	29.2917	1666.65	1344.57	2000	1.23954
1233	7187.87	41.3651	9588.25	18.0098	4.04975	30.175	2377.59	1903.96	2000	1.24876
1234	9911.68	20.2839	8556	15.3437	1.96105	28.4219	3123.22	2506.1	2000	1.24624
1235	6128.1	24.8985	11113.5	18.334	19.8321	31.475	1895.57	1523.33	2000	1.24436
1236	5130.12	29.6434	9349.07	17.8173	10.4859	29.4667	1609.17	1291.19	2000	1.24627
1237	4266.96	52.6114	7190.44	15.9083	7.0919	33.375	1369.21	1063.21	2000	1.28781
1238	3135.81	98.194	8577.88	16.5133	7.44619	42.9	1169.98	875.898	2000	1.33574
1239	3158.74	71.3976	8307.56	18.1824	8.03869	30.5	954.877	754.839	2000	1.26501
1240	3509.28	56.9426	8974.3	17.1155	8.982	37.0714	1145.86	889.811	2000	1.28776
1241	1709.95	59.4041	8729.86	15.4354	3.94612	43.6667	659.437	493.881	2000	1.33521
1242	3405.23	32.4208	14346.3	20.7461	13.2856	42.4167	1124.97	849.084	2000	1.32492
1243	2295.9	13.1386	7220	15.6364	19.1353	44.875	751.684	553.72	2000	1.35752
1244	3215.85	14.3547	4715.82	17.9222	5.71618	27.8333	932.505	750.257	2000	1.24291
1245	2305.74	73.6211	6214.16	15.7994	8.62512	38.5	743.852	565.688	2000	1.31495
1246	2508.93	55.8418	2481.9	14.7228	8.32624	38.4	795.644	604.001	2000	1.31729
1247	2374.09	22.7132	4794.42	14.6619	8.29893	37.4286	626.307	482.954	2000	1.29682
1248	1697.69	31.5654	4871.04	13.2526	9.20048	39.75	544.549	418.054	2000	1.30258
1249	2517.35	22.3258	4466.87	15.6327	9.17747	33.55	817.101	631.745	2000	1.2934
1250	9281.77	31.2531	7575.69	27.0675	4.55017	39.125	2678.76	2037.44	2000	1.31477
1251	2016.34	71.7208	8505.22	18.7296	10.508	40.45	798.902	595.458	2000	1.34166
1252	1017.17	71.2288	10373.7	26.9815	8.80471	44.5556	309.262	225.654	2000	1.37052
1253	844.486	34.8617	7103.41	23.2501	11.6449	42.75	437.818	323.408	2000	1.35377
1254	2351.74	19.4414	8017.44	22.0611	16.4653	43.2083	562.12	415.519	2000	1.35281
1255	3422.95	19.3429	11628.7	19.1635	14.9125	38.3636	958.582	728.999	2000	1.31493
1256	3128.52	97.1997	13209.5	24.9868	10.9492	31.1667	1069.25	851.956	2000	1.25506
1257	1941.83	59.5255	12124	19.5005	10.5639	28.9167	692.443	553.846	2000	1.25025
1258	3795.64	46.69	14812.5	18.4419	11.8255	26.5	1145.93	931.269	2000	1.2305
1259	948.665	84.4527	12247.9	23.4555	13.3221	26	339.167	277.414	2000	1.2226
1260	152.911	39.1096	22856.8	44.3006	15.9198	41	99.7182	74.0384	2000	1.34685
1261	4375.05	42.1514	18638.7	38.2569	13.4617	34.15	1399.26	1077.43	2000	1.29869
1262	6181.67	34.4933	11125.7	18.978	7.03801	30.0278	1883.84	1505.73	2000	1.25111
1263	6588.71	43.3101	12019.5	22.4437	13.8197	31.1667	2516.45	1978.75	2000	1.27174
1264	3419.48	41.4293	13378.2	20.1529	13.0799	30.8846	1131.48	892.289	2000	1.26806
1265	4482.92	36.5952	15056.8	16.2693	12.1068	30.6	1358.77	1071.52	2000	1.26808
1266	5268.37	32.6517	7772.05	22.2224	8.60494	28.175	1415.29	1134.85	2000	1.24712
1267	4832.84	29.5475	5131.87	11.5432	8.81247	28.5278	1585.83	1277.16	2000	1.24168
1268	2100.9	105.275	7600.9	16.8724	10.9533	30.8333	671.817	526.64	2000	1.27567
1269	2203.27	74.9035	9314.34	18.5955	8.56414	30.8889	814.525	646.058	2000	1.26076
1270	1385.77	82.7645	7771.4	19.4597	6.39996	24.8333	489.121	398.47	2000	1.2275
1271	1599.27	98.6755	8329.91	15.656	10.003	31.5	516.648	404.563	2000	1.27705
1272	4434.63	12.3718	6742.06	15.2671	7.74856	26.3947	1496.64	1206.02	2000	1.24097
1273	3480.59	20.6681	4572.64	24.3563	15.9064	26.3636	1114.19	892.949	2000	1.24776
1274	5397.82	31.2841	10546.9	20.0868	6.88213	30.9333	1727.84	1370.46	2000	1.26078
1275	7421.62	34.2456	8948.96	17.4935	3.91547	25.0238	2085.76	1721.46	2000	1.21163
1276	6442.56	37.1448	9692.06	16.3496	12.8361	35.4773	2240.37	1735.41	2000	1.29098
1277	7058.77	27.0286	6211.3	14.9125	13.1284	23.8611	2073.7	1689.56	2000	1.22736
1278	5079.73	34.5378	5851.08	16.7882	13.432	26.8438	1856.22	1508.83	2000	1.23024
1279	4831.67	23.4409	11181.7	12.961	4.27798	28.5312	1653.14	1329.64	2000	1.2433
1280	909.191	99.2814	5479.54	9.43989	6.12074	45	619.834	464.091	2000	1.33559
1281	3451.81	82.8274	2662.32	16.5568	7.37731	43.3889	1184.63	895.316	2000	1.32314
1282	3547.79	17.2479	3632.88	16.2292	19.9759	41.1154	1153.83	879.714	2000	1.3116
1283	2363.41	17.8326	5575.83	11.5355	19.1669	44.0625	846.428	642.816	2000	1.31675
1284	3373.14	15.3119	5358.99	18.8373	7.57702	45.625	1244.23	946.92	2000	1.31397
1285	5175.35	12.478	3827.52	4.59488	9.97453	44.05	1458.11	1108.24	2000	1.31571
1286	4251.15	18.4496	6452.73	10.6451	13.7368	44.5625	1212.71	922.145	2000	1.3151
1287	3313.72	19.8055	6308.1	16.8763	10.2278	34.8636	1028.1	805.423	2000	1.27648
1288	3983.05	10.1881	2809.66	11.9401	11.9333	48.2778	1346.55	1025.4	2000	1.31319
1289	4197.93	38.7895	10987.5	15.1959	2.87184	40.6875	1094.33	838.952	2000	1.3044
1290	3255.68	47.6931	14989.8	26.5825	16.966	41.7143	1086.77	826.442	2000	1.315
1291	7250.22	41.1994	9079.34	30.4672	14.4572	37.5312	1856.98	1431.9	2000	1.29687
1292	2032.09	98.5277	8725.53	16.7489	5.41331	40.3333	957.049	744.801	2000	1.28497
1293	6920.5	26.1003	7970.72	19.0416	5.8738	37	1932.68	1510.48	2000	1.27952
1294	5610.22	26.8858	3320.02	15.0865	13.9885	40.4091	1304.95	1000.73	2000	1.304
1295	5614.65	11.3519	2708.01	12.4002	11.6886	45.5	1581.79	1204.28	2000	1.31347
1296	7178.44	30.4051	8564.67	24.5394	8.97489	31.8056	2154.63	1701.85	2000	1.26606
1297	7531.64	39.3394	10860.7	24.7166	9.08553	41.3077	1699.14	1294.69	2000	1.31239
1298	2823.49	76.9375	18010.5	20.872	10.4624	27.3	995.371	807.847	2000	1.23213
1299	5337.13	43.1399	20310.3	23.2504	13.7678	28.1579	1732.32	1396.8	2000	1.24021
1300	5523.69	45.2705	25842.2	24.2596	14.7692	29.2143	1800.36	1449.32	2000	1.24222
1301	4446.42	31.8429	13661.8	15.0448	17.3621	27.5938	1506.08	1211.75	2000	1.2429
1302	6330.3	57.8016	6234.02	13.4582	8.7366	28.6944	2221.48	1825.15	2000	1.21715
1303	4155.98	21.2873	5225.44	21.198	14.2819	24.0667	1022.09	849.749	2000	1.20282
1304	7018.06	22.2388	6245.26	13.9926	6.46472	26.6667	1985.28	1646.15	2000	1.20601
1305	6252.2	35.9221	7876.55	16.3609	5.24559	32.0476	1921.2	1523.19	2000	1.2613
1306	1468.62	52.8704	9629.99	21.2115	7.89737	28.5	375.501	299.358	2000	1.25436
1307	3789.29	61.1012	2610.74	11.5792	7.79088	34.5	1435.59	1147.75	2000	1.25079
1308	2008.78	67.8246	5531.89	14.5602	9.8479	38.5	685.331	542.602	2000	1.26305
1309	3706.11	46.4731	3293.9	12.4943	10.4189	33.1667	1109.78	904.864	2000	1.22646
1310	5959.25	20.7543	4857.19	11.134	8.32987	29.9444	1698.37	1389.26	2000	1.2225
1311	5675.14	20.3098	1854.27	10.0456	17.1113	38.4615	1721.36	1366.86	2000	1.25935
1312	6832.7	17.6502	4352.76	17.1905	8.98977	25.9	1941.99	1600	2000	1.21374
1313	6493.83	17.3326	5491.09	10.2857	24.4959	36.2778	2140.2	1677.31	2000	1.27597
1314	5159.98	11.8429	7932.26	7.38809	7.2046	31.1579	1743.04	1387.88	2000	1.2559
1315	5668.33	26.5311	4897.67	15.9417	12.3957	31.3158	1659.95	1307.43	2000	1.26963
1316	6004.21	21.7541	3658.95	12.2939	12.8126	30.9474	1830.71	1506.13	2000	1.21551
1317	2744.44	27.8014	6984.46	20.1384	5.50403	28.4333	915.741	742.834	2000	1.23277
1318	3913.24	19.3961	5170.54	15.996	7.60457	34.35	1120.68	907.192	2000	1.23533
1319	3506.72	74.6438	5249.99	16.1188	4.08047	55.5	806.174	583.07	2000	1.38264
1320	3528.5	8.38721	6262.86	9.82278	3.06048	54.0714	957.877	685.3	2000	1.39775
1321	3164.68	10.7848	5520.76	18.8089	1.46586	57.375	807.688	576.08	2000	1.40204
1322	1847.77	12.8891	3617.7	15.1285	-0.705891	51.8333	491.307	360.245	2000	1.36382
1323	3329.91	31.0518	5284.93	9.12935	4.53091	50.8	878.188	633.257	2000	1.38678
1324	4081.14	23.293	2468.08	13.4403	0.541128	49.5333	1217.52	891.807	2000	1.36523
1325	2852.02	19.9369	4871.34	19.0647	0.390396	54	850.423	622.335	2000	1.3665
1326	2898.13	8.92018	7613.77	12.0195	1.33456	53.55	885.983	666.092	2000	1.33012
1327	2288.62	16.9086	6363.07	14.248	1.6801	55.9375	672.2	499.735	2000	1.34511
1328	4517.09	34.9807	5445.68	4.68461	0.51141	53	1088.9	788.168	2000	1.38155
1329	3537.5	38.2564	6740.5	15.7419	-2.56866	50.9375	967.718	706.059	2000	1.37059
1330	5197.31	54.5789	6658.19	11.3037	5.40885	50.2	1560.38	1199.78	2000	1.30056
1331	4731.27	18.238	6034.27	13.7344	15.7209	49.0455	1409.8	1091.32	2000	1.29183
1332	5606.03	14.5061	3992.81	8.22801	13.9144	51.3214	1644.7	1274.6	2000	1.29036
1333	3362.75	17.6853	3826.3	18.4619	17.6064	50.4167	1082.84	814.413	2000	1.3296
1334	3142.36	14.9915	6831.68	11.797	10.3714	47.6667	899.432	678.628	2000	1.32537
1335	4851.01	11.8433	6257.57	14.6749	14.925	51.6538	1188.42	917.742	2000	1.29494
1336	3752.18	26.0451	6082.05	17.6473	13.8479	50.7273	897.832	670.306	2000	1.33944
1337	3914.7	37.7681	9341.96	16.5982	2.24351	52.75	1127.08	857.803	2000	1.31391
1338	3468.93	68.8237	6326.94	18.1682	6.42826	45.5455	1067.03	787.013	2000	1.3558
1339	4213.47	17.9752	7697.98	20.0157	21.7366	47.5	1243.53	910.099	2000	1.36636
1340	2673.83	11.7062	7288.51	15.8251	4.19238	49.2857	841.02	616.908	2000	1.36328
1341	2584.04	20.419	8663.38	10.2507	13.1975	49.3421	855.905	635.128	2000	1.34761
1342	2570.47	12.96	8760.36	12.4261	9.80218	46.9643	733.59	545.018	2000	1.34599
1343	2691.38	18.8199	9937.48	19.3191	15.909	41.95	959.426	716.566	2000	1.33892
1344	5047.32	28.2474	7201.76	11.9006	10.0076	43.9091	1435.25	1070.88	2000	1.34025
1345	7734.66	45.9499	2784.78	10.278	4.32132	50.1786	2139.13	1662.4	2000	1.28677
1346	8828.69	24.7958	1092.94	10.184	6.66547	46.6389	2452.76	1912.07	2000	1.28277
1347	6960.34	12.9457	1012.89	11.2781	7.48386	46.0625	2133.94	1636.56	2000	1.30392
1348	4010.23	21.9287	3074.04	10.6226	9.44513	46.15	1185.23	911.716	2000	1.29999
1349	5327.78	17.8936	-537.164	15.1315	8.68983	46.75	1644.63	1262.45	2000	1.30273
1350	6789.37	18.406	1216.48	14.1272	7.96007	49.4	2243.16	1716.41	2000	1.30689
1351	4459.83	15.3475	2551.61	14.2728	7.08272	52.7273	1273.93	979.516	2000	1.30057
1352	3860.95	20.2577	4783.62	13.024	9.1495	48.0625	1125.78	872.666	2000	1.29004
1353	4694.36	17.6435	4931.12	7.21283	4.23166	50.7308	1100.7	855.387	2000	1.28678
1354	1398.71	103.776	6730.64	18.6635	4.11625	53.25	906.901	685.021	2000	1.3239
1355	1674.77	103.98	9103.61	16.4967	3.25412	54.8333	845.187	638.356	2000	1.32401
1356	1613.5	94.3996	3413.59	15.74	4.31933	54	623.307	470.827	2000	1.32386
1357	2669.36	105.884	6809.47	17.0276	5.81014	54.25	1197.81	906.784	2000	1.32094
1358	430.452	103.249	8987.07	13.8597	3.355	48	128.434	99.2034	2000	1.29465
1359	884.88	45.3875	5706.46	19.8166	4.6421	46	266.35	210.013	2000	1.26826
1360	3704.04	17.8034	7619.05	17.6354	5.31878	49.9667	1240.29	962.271	2000	1.28892
1361	4486.92	34.1768	9524.3	15.4984	3.41601	37.2778	1435.68	1150.43	2000	1.24795
1362	4120.68	19.5953	8908.54	11.7319	6.27638	45.5	1220.81	959.783	2000	1.27196
1363	4816.22	31.4039	8818.46	29.6082	8.78323	44.9444	1276.73	1003.51	2000	1.27226
1364	3413.66	40.5111	10644.5	14.7623	10.9076	48.1875	1108.37	868.834	2000	1.2757
1365	3488.53	20.2167	8230.52	10.8737	6.83763	33.5357	891.917	730.066	2000	1.22169
1366	500.922	105.156	4036.17	14.8119	6.23916	49.5	177.354	137.143	2000	1.2932
1367	933.406	103.42	3260.19	15.7184	2.42316	49.5	350.733	270.18	2000	1.29815
1368	1015.31	88.9303	2449.67	15.306	7.62338	50.5	272.021	208.363	2000	1.30552
1369	735.039	101.885	2902.35	15.0103	4.75802	50.5	252.142	193.16	2000	1.30535
1370	1998.2	16.5377	3476.05	12.1205	3.89097	50	439.401	339.225	2000	1.29531
1371	6349.23	7.62363	9569.6	37.0123	6.57693	48.5	1838.92	1442.15	2000	1.27512
1372	2464.48	12.7826	5585.47	17.2206	14.1945	48.5714	1000.12	784.139	2000	1.27544
1373	4257.92	3.20236	3568.77	20.8543	1.9952	49.3182	1497.5	1173.42	2000	1.27618
1374	3867.37	11.6948	5594.32	9.07856	8.0753	50.2143	1321.41	1026.09	2000	1.28781
1375	4446.92	5.61029	4650.83	12.139	6.39071	48.8636	1187.65	924.501	2000	1.28464
1376	436.847	98.3977	3633.77	20.9822	3.70061	35	258.228	202.955	2000	1.27234
1377	728.09	98.9207	4699.28	18.8067	4.39977	31	490.284	390.025	2000	1.25706
1378	934.38	99.1107	4181.01	17.1533	4.95337	35	262.52	206.363	2000	1.27213
1379	1228.9	102.591	2184.33	17.496	6.34314	39.5	697.065	534.833	2000	1.30333
1380	567.779	43.6922	6496.74	14.8419	6.52612	34.5	105.865	83.7916	2000	1.26343
1381	2047.47	34.0475	3967.96	17.6579	5.87133	37.6667	531.359	414.739	2000	1.28119
1382	2778.69	21.735	2721.42	10.582	8.29728	32.0714	785.864	627.514	2000	1.25234
1383	2263.1	15.4929	7042.35	11.8384	-0.600586	26.8636	699.297	573.642	2000	1.21905
1384	2075.52	8.48209	7274.71	14.2375	6.85358	16	404.198	355.929	2000	1.13561
1385	3209.26	-1.99487	4177.93	13.8334	5.95969	19.1724	753.628	659.756	2000	1.14228
1386	2783.01	13.7181	3113.81	10.6293	7.63564	23.2	635.391	545.503	2000	1.16478
1387	4170.43	10.2083	3825.88	18.7403	14.1217	23.8235	890.369	746.38	2000	1.19292
1388	2406.06	3.74815	974.382	11.023	5.909	20.0227	473.905	405.155	2000	1.16969
1389	3736.8	7.67454	3193.62	15.9508	4.14854	28.25	1055.13	861.264	2000	1.2251
1390	4520.3	27.4349	10303.2	5.70676	3.65449	33.3125	1478.3	1187.99	2000	1.24436
1391	1492.03	96.7732	3005.12	11.503	2.41127	47	459.614	355.293	2000	1.29362
1392	1533.14	95.8209	3793.33	13.23	3.31572	49.5	350.612	267.959	2000	1.30845
1393	380.143	46.617	6388.19	18.6783	5.80367	34	56.5772	45.8219	2000	1.23472
1394	1262.43	97.8597	2334.27	17.7467	6.11827	42.5	326.268	259.31	2000	1.25822
1395	3103.82	15.2408	5062.64	16.7392	3.12875	38.6111	815.055	655.845	2000	1.24276
1396	6167.37	6.73025	2800.92	15.4761	3.12475	43.7188	1614.34	1278.43	2000	1.26276
1397	5728.67	7.03406	1601.13	27.2884	5.61746	31.8333	1328.7	1104.13	2000	1.20338
1398	3168.19	11.5338	5458.34	15.7115	3.023	42.8333	1012.82	804.597	2000	1.25879
1399	2141.72	35.7726	2736.64	26.0575	5.37267	42.5	674.026	533.058	2000	1.26445
1400	6624.1	17.0833	4530.71	29.0951	3.77506	32.3571	1498.89	1226.38	2000	1.22221
1401	374.795	97.277	4957.4	16.815	2.61628	57.5	234.244	175.189	2000	1.33709
1402	805.944	104.104	5854.35	12.0993	5.94415	61	260.28	191.047	2000	1.36239
1403	1765.4	97.8816	4512.4	15.3956	3.36717	49.5	222.019	172.781	2000	1.28497
1404	1385.13	101.537	3483.08	13.4035	3.61578	42.5	328.895	263.981	2000	1.2459
1405	7415.08	11.4249	2017.14	9.66162	1.73936	42.8	1495.37	1205.37	2000	1.24059
1406	2737.77	22.0585	4681.95	18.8646	6.54308	48.4375	679.27	535.918	2000	1.26749
1407	6980.11	9.9395	3488.58	11.1609	4.24957	55.1	2224.49	1700.57	2000	1.30808
1408	4048.2	0.787936	4678	14.589	3.6187	50.05	1154.43	917.459	2000	1.25829
1409	6633.37	26.5145	5077.58	18.6038	6.77697	25.525	1246.83	1046.33	2000	1.19161
1410	423.43	88.236	6128.06	13.0672	5.21332	43	170.483	134.981	2000	1.26302
1411	679.547	88.6054	5128.88	11.8675	3.45778	44	279.82	223.811	2000	1.25025
1412	967.028	59.8768	3227.54	15.8513	5.45934	36.8333	142.603	116.09	2000	1.22838
1413	4161.81	9.15308	-781.335	13.2569	5.47516	53.3333	1063.62	821.706	2000	1.2944
1414	1596.73	-2.05812	7192.87	18.4799	3.81933	46.75	346.02	272.505	2000	1.26978
1415	1522.09	101.939	2623.44	20.4762	3.04463	51.5	487.047	371.189	2000	1.31213
1416	991.163	89.4946	5551.23	14.8841	5.02172	58	353.93	261.237	2000	1.35482
1417	421.912	104.316	3814.59	17.9951	6.76886	46	124.549	97.1735	2000	1.28172
1418	759.825	102.694	4608.07	18.3307	1.2548	54.75	220.246	165.774	2000	1.32859
1419	2503.22	24.2267	5725.45	10.3249	3.66089	50.5833	715.192	549.549	2000	1.30142
1420	2112.59	13.3437	4073.82	20.1435	4.63996	47	656.175	509.148	2000	1.28877
1421	3519.81	-2.23873	2666.23	10.966	2.38696	49.3846	1161.84	902.431	2000	1.28745
1422	3023.68	-2.29679	1615.18	4.1779	1.64868	50.7	826.917	636.586	2000	1.29899
1423	3679.33	-3.46311	2728.86	11.3546	4.10803	50.3462	1358.69	1048.45	2000	1.2959
1424	3322.8	4.5838	4668.72	8.4405	5.88737	51.65	1408.09	1086.41	2000	1.2961
1425	3040.16	24.1198	5451.02	38.6172	3.97237	46	721.325	565.489	2000	1.27558
1426	4847.11	21.059	8141.7	16.9439	1.92855	33.0312	1156.38	939.699	2000	1.23059
1427	1243.91	95.1057	5778.75	14.6251	1.62714	43	388.054	296.03	2000	1.31086
1428	346.07	67.0634	4717.19	19.5603	1.89231	43	189.881	144.79	2000	1.31142
1429	681.905	45.5216	5289.28	20.7787	4.43815	46.5	196.491	148.624	2000	1.32207
1430	1215.54	102.396	7807.21	17.3711	1.93876	52.5	336.92	247.457	2000	1.36153
1431	1572.52	6.75018	6491.33	17.8037	3.21958	36.0625	435.263	348.429	2000	1.24922
1432	2649.06	18.5404	9013.95	13.8483	2.26423	38.3571	671.276	527.136	2000	1.27344
1433	3867.7	6.87305	3644.84	11.736	6.88153	43.8333	1115.2	886.437	2000	1.25807
1434	3253.23	17.4617	7130.03	24.107	5.49315	39.3	729.668	577.419	2000	1.26367
1435	2992.13	36.5294	10924.6	20.0624	5.19275	36.25	711.337	561.677	2000	1.26645
1436	2171.41	23.4585	8901.45	19.892	4.34192	37.25	667.544	522.727	2000	1.27704
1437	1181.89	100.627	3829.63	15.095	3.75542	52.5	588.719	451.633	2000	1.30353
1438	3782.37	16.8316	2825.21	12.2444	3.38193	50.05	1180.3	922.826	2000	1.27901
1439	2693.26	7.54678	1469.31	16.8899	5.48074	49.25	859.152	676.738	2000	1.26955
1440	2764.7	6.84316	3613.01	14.3102	6.54242	51.9167	769.493	597.077	2000	1.28877
1441	2055.3	8.98899	2205.75	12.9631	5.85107	48.875	555.252	431.159	2000	1.28781
1442	5889.05	14.0506	2481.13	5.05674	4.43679	52.2857	1787.87	1377.04	2000	1.29834
1443	1184.18	102.726	6685.33	12.0951	3.39518	54	601.154	456.287	2000	1.31749
1444	4941.19	12.6734	8153.34	5.25755	3.8319	48.25	1478.29	1158.73	2000	1.27579
1445	3890.11	5.20177	3715.48	28.9687	4.58856	48.8889	1087.86	853.325	2000	1.27485
1446	4682.65	7.38373	3370.16	9.1317	2.20622	47.7857	1352.99	1060.08	2000	1.27631
1447	7348.2	26.352	5291.5	13.7313	0.34687	43.1429	2080.15	1649.4	2000	1.26115
1448	4060.15	20.0878	10528.9	13.7486	4.08985	49.6	1260.17	986.573	2000	1.27732
1449	1239.9	103.743	11437.1	24.8895	10.6194	47.25	499.333	387.594	2000	1.28829
1450	3368.16	13.8783	3917.31	9.70356	7.80825	47.1111	1236.25	962.608	2000	1.28427
1451	2869.09	19.6421	5429.61	16.1563	8.06145	47.45	1279.64	1004.76	2000	1.27358
1452	4691.16	12.4611	6353.05	16.2382	4.67566	47	1702.5	1334.87	2000	1.2754
1453	1158.78	89.8197	2778.88	22.7601	5.37464	34	369.162	289.467	2000	1.27532
1454	1120.73	19.7976	6202.61	22.6556	11.4016	24.5385	439.661	364.706	2000	1.20552
1455	1607.32	20.5224	5859.61	18.8894	7.13547	24.1875	491.536	407.592	2000	1.20595
1456	2670.69	16.4371	2508.57	15.7347	9.82502	17.8143	472.425	405.291	2000	1.16565
1457	522.567	101.721	7758.51	93.5768	2.56271	24	149.737	124.592	2000	1.20181
1458	3463.08	25.7351	10662.4	11.0439	9.07434	25.0833	985.44	805.643	2000	1.22317
1459	4291.36	41.7765	3967.25	12.5635	6.96423	42.8889	1279.32	992.327	2000	1.28921
1460	3769.33	43.4641	3272.26	12.7993	5.58643	41.8	1303.72	1017.78	2000	1.28095
1461	3870.27	15.8299	6637.59	17.2357	7.20898	30.3103	875.058	728.202	2000	1.20167
1462	5826.03	4.565	884.637	12.6268	6.78749	40.78	1722.75	1364.61	2000	1.26245
1463	3060.02	25.0343	4643.82	18.7883	11.3129	20.9	674.47	571.47	2000	1.18024
1464	5645.01	8.31892	3335.02	17.9716	6.74392	37.8462	1540.42	1226.68	2000	1.25577
1465	4512.55	19.9876	4045.69	12.9581	8.57105	29.0682	1015.33	839.448	2000	1.20952
1466	3809.3	12.7561	1113.77	8.6727	6.53378	32.5385	939.238	756.537	2000	1.2415
1467	3374.61	1.78503	5078.52	9.75481	11.9486	42.3889	1073.24	836.925	2000	1.28236
1468	6821.71	13.9346	1175.38	6.63249	8.16511	42.6875	2132.68	1657.06	2000	1.28703
1469	4145.22	8.82604	6532.69	9.38239	9.73224	44.9375	1203.26	924.395	2000	1.30168
1470	2021.2	23.6363	3454.35	13.7641	10.1948	39.025	606.502	477.08	2000	1.27128
1471	8474.49	18.4058	5134.28	16.6711	6.43328	42.0769	2168.13	1663.44	2000	1.3034
1472	3506.19	40.9708	1284.69	14.0089	7.2611	45	1117.81	870.31	2000	1.28438
1473	3939.09	33.2884	2227.58	12.0549	6.41003	43.6	1285.89	1002.73	2000	1.28239
1474	4361.19	11.9857	6788.05	13.73	7.97594	47.5417	1299.53	1018.84	2000	1.2755
1475	4417.05	5.97814	1255.8	11.8705	6.65829	45.8	1312.08	1033.14	2000	1.27
1476	3601.95	18.0097	4555.73	12.3362	6.27494	46.0833	958.659	755.384	2000	1.2691
1477	4413.23	-3.81837	3360.89	12.969	6.35466	43.4	1561.11	1214.21	2000	1.2857
1478	6024.56	-0.433281	2256.56	17.7361	4.53441	45.5	1857.08	1423.5	2000	1.30459
1479	6084.59	14.1295	392.301	15.9524	7.78963	45.1071	2022.54	1525.93	2000	1.32544
1480	6721.99	16.6513	2203.67	13.3178	1.85055	45.65	2539.74	1891.63	2000	1.34262
1481	3178.29	40.9408	4885.07	9.50749	8.90966	41.3529	881.511	681.118	2000	1.29421
1482	4478.8	31.3218	1220.28	12.3834	7.25195	40.1765	1048.36	818.965	2000	1.28011
1483	3391.4	18.9157	3206.73	11.246	6.02362	41.475	937.966	733.455	2000	1.27883
1484	4734.95	17.5683	2921.52	7.53585	3.95628	41	955.121	739.097	2000	1.29228
1485	2626.05	9.81338	5156.95	14.4467	24.471	39.9643	426.933	333.401	2000	1.28054
1486	4085.41	5.50569	3128.5	5.63297	3.76586	36	871.162	689.409	2000	1.26364
1487	9567.79	7.55295	4786.91	11.4423	3.63712	37.7778	2034.23	1581.37	2000	1.28637
1488	4023.78	13.5079	5263.11	8.7025	1.52905	39.5625	937.343	721.78	2000	1.29865
1489	3500.59	16.1198	3560.51	10.4989	5.59775	37.85	842.667	657.88	2000	1.28088
1490	4358.95	3.42112	1703.31	13.105	2.58259	38.25	1119.41	874.222	2000	1.28046
1491	1520.09	100.509	3894.98	13.4311	5.35883	46.5	458.684	359.724	2000	1.2751
1492	3995.07	15.0181	3589	13.6985	9.24933	48.1364	1230.75	966.731	2000	1.2731
1493	4783.46	19.6908	2644.1	9.745	4.78888	47.5	1411.35	1109.23	2000	1.27237
1494	6755.42	3.34579	-1443.83	10.3179	2.80904	46.6154	1867.56	1464.67	2000	1.27507
1495	6495.2	15.1917	3271.33	9.51171	5.73027	42.7778	1972.36	1521.84	2000	1.29604
1496	7242.06	1.19934	2143.73	9.05073	3.95047	43.3667	2020.29	1552.83	2000	1.30104
1497	7938.98	5.40284	2292.54	10.5715	4.3175	45.2143	2242.68	1753.41	2000	1.27903
1498	7826.66	1.26877	5003.97	11.0199	4.58275	46.4444	2002.75	1567.3	2000	1.27783
1499	5951.34	4.97888	5397.94	13.5236	3.4275	42.8333	1804.58	1397.16	2000	1.2916
1500	6529.68	15.4604	3011.29	9.79159	-0.793197	43.3182	1757.68	1367.9	2000	1.28495
1501	987.283	82.595	5057.11	14.4246	5.19818	44	499.451	387.418	2000	1.28918
1502	5332.45	5.80366	5771.53	9.7462	1.58279	45.5909	1767.9	1386.37	2000	1.27519
1503	9072.31	1.92388	-1091	4.63791	5.58977	45.1154	2094.91	1643.77	2000	1.27446
1504	5527.15	17.0486	1620.95	8.43127	2.53638	42.0385	1382.37	1078.08	2000	1.28226
1505	4645.93	13.0218	3065.12	13.6108	3.59802	39.025	1122.13	888.58	2000	1.26284
1506	3545.72	10.3695	1968.71	13.9255	16.3275	39.7368	1048.37	827.579	2000	1.26679
1507	5010.05	4.56517	1496.4	13.6438	4.84447	40.3269	1560.71	1230.57	2000	1.26828
1508	5043.41	13.6504	767.544	10.1966	6.49681	42.9412	1478.45	1154.5	2000	1.2806
1509	3857.67	16.1287	5044.92	24.2854	6.00963	42.9615	1199.7	940.415	2000	1.27572
1510	6752.54	12.2981	1697.35	10.6986	8.04394	39.5714	1630.16	1264.25	2000	1.28943
1511	4072.59	24.0418	10383.3	28.2458	5.89744	28.2	918.632	750.058	2000	1.22475
1512	4208.37	103.418	7233.16	13.8262	7.52282	54	1563.57	1108.9	2000	1.41002
1513	3050.44	95.1831	2807.87	13.6431	9.11221	54	1157.54	821.281	2000	1.40944
1514	3784.67	95.503	6550.26	11.6867	9.23352	52.5	1265.65	906.406	2000	1.39633
1515	2083.97	97.0687	2727.72	16.7991	5.63807	51.5	960.194	684.95	2000	1.40184
1516	4007.57	98.299	6714.2	15.1798	9.14645	48.75	1854.17	1334.71	2000	1.3892
1517	1590.9	99.3515	4642.91	16.932	7.96876	49	817.902	585.116	2000	1.39785
1518	4280.86	79.6495	6133.43	15.8078	6.58825	50.0833	1157.51	842.052	2000	1.37463
1519	850.034	83.1431	5109.67	16.3634	7.1863	52	466.323	335.957	2000	1.38804
1520	673.223	63.7653	8592.03	17.1672	7.65167	48	168.177	121.3	2000	1.38645
1521	3577.29	78.5769	6195.6	12.4935	6.33953	50.3889	1040.71	747.882	2000	1.39155
1522	2901.25	52.4048	9300.27	16.9014	7.96846	46.6316	924.635	679.57	2000	1.36062
1523	5378.36	50.7009	4253.15	18.3605	6.34156	52.45	1775.95	1300.53	2000	1.36556
1524	5996.36	56.6318	1905.68	14.8318	6.22661	49.0455	1342.63	978.776	2000	1.37174
1525	832.472	97.1516	5206.97	17.1838	6.43821	45.5	309.075	224.928	2000	1.3741
1526	926.726	101.351	4354.8	15.0115	5.54835	43	401.714	292.066	2000	1.37542
1527	316.81	93.8679	5846.95	19.4412	9.16043	45.5	206.747	151.025	2000	1.36896
1528	285.929	103.564	6745.77	18.5054	5.9436	45.5	111.643	81.4388	2000	1.37088
1529	4135.6	23.7179	5006.36	13.7157	7.18848	36.12	1107.12	844.757	2000	1.31057
1530	4562.96	36.8026	7427.62	20.1578	11.3443	41.6111	1277.34	954.078	2000	1.33882
1531	1062.89	91.463	2183.31	14.6355	2.91149	27.8	294.759	241.528	2000	1.22039
1532	907.574	94.4628	2217.63	13.2427	6.91224	26.75	384.415	315.226	2000	1.21949
1533	4137.62	22.43	2144.23	14.0852	13.0771	26.5	808.731	662.72	2000	1.22032
1534	4047.45	16.4248	3713.29	13.3839	8.5355	26.3971	704.129	572.472	2000	1.22998
1535	4088.78	19.0708	620.647	6.67517	4.14461	24.8816	715.433	589.423	2000	1.21378
1536	2897.61	17.1427	1771.32	12.9777	4.19049	24.3906	524.096	434.919	2000	1.20504
1537	3665.9	11.4736	2381	14.8509	1.20247	24.2609	770.418	642.049	2000	1.19994
1538	3337.49	45.108	7045.2	19.9065	2.99769	34.8226	695.915	555.689	2000	1.25235
1539	1336.2	100.667	9197.96	21.5553	8.83719	34	649.082	506.31	2000	1.28198
1540	814.611	96.7941	9123.69	19.4137	7.64976	32	282.535	221.759	2000	1.27406
1541	15.0128	68.7145	7467.45	20.4419	10.2574	29.6667	89.3981	71.6382	2000	1.24791
1542	113.142	93.0629	7266.88	21.1524	10.4689	34	97.8725	76.0101	2000	1.28763
1543	4689.34	20.9179	13385.4	24.2276	9.71978	24.6618	1097.87	904.222	2000	1.21416
1545	1699.26	15.0754	5975.48	18.9646	9.39382	22	321.329	271.767	2000	1.18237
1546	4059.88	8.93903	4666.09	9.73842	11.3053	23.1429	729.353	604.378	2000	1.20678
1547	3170.78	13.1028	5670.19	19.0048	6.62777	21.4667	800.816	661.623	2000	1.21038
1548	1422.16	10.3482	6299.98	24.6892	14.2654	20.9545	396.745	327.956	2000	1.20975
1549	3202.45	41.3793	12888.5	15.9493	19.8203	28.8571	881.311	701.129	2000	1.25699
1550	3011.77	33.184	11996.5	34.7225	18.7688	34.7368	916.181	713.868	2000	1.2834
1551	3770.68	27.4465	7355.05	20.0367	18.2744	35.6071	1080.31	829.914	2000	1.30172
1552	1016.81	91.1838	4618.85	20.1814	10.8952	41.2857	372.946	287.1	2000	1.29901
1553	955.634	102.849	4886.79	18.5708	11.3685	44.375	731.534	554.811	2000	1.31853
1554	6535.46	29.0428	8825.27	17.2764	8.3817	42.8333	1850.86	1409.56	2000	1.31308
1555	4034.04	24.9514	4681.13	19.9348	23.3514	30.4	972.368	791.192	2000	1.22899
1556	2947.67	27.1809	2490.74	14.638	4.89831	34.26	887.038	708.966	2000	1.25117
1557	2669.33	16.4511	3114.96	19.4875	17.3568	23.4286	476.536	402.647	2000	1.18351
1558	2867.25	61.3867	10121.2	31.4348	7.90408	42.55	777.799	592.996	2000	1.31164
1559	5074.73	37.61	5783.66	16.9761	19.2227	41.1333	1536.41	1182.25	2000	1.29957
1560	2972.62	26.9162	6560.63	19.7074	30.5627	38.8913	923.387	716.676	2000	1.28843
1561	906.29	45.4254	9438.1	16.157	3.76502	44.3	242.094	180.543	2000	1.34092
1562	1861.62	50.68	4755.12	19.3904	7.48028	48.25	421.271	308.883	2000	1.36385
1563	2558.8	62.6159	4607.59	17.2825	8.29165	44.3	805.901	590.859	2000	1.36395
1564	1792.37	81.9404	8484.51	18.2603	10.2374	35.575	859.106	676.71	2000	1.26953
1565	3510.34	23.6702	4438.87	25.4932	14.4165	41.2059	1040.96	795.864	2000	1.30796
1566	3586.77	35.851	3598.56	23.6562	7.73876	40.3095	1105.52	841.513	2000	1.31373
1567	4825.1	32.4279	7577.12	24.2727	14.3186	39.6163	1776.2	1363.24	2000	1.30292
1568	3877.89	46.9764	3471.76	12.8109	8.4708	52.5	1304.23	955.514	2000	1.36495
1569	2203.51	19.5533	4141.15	10.9922	2.94868	48.6818	837.591	628.241	2000	1.33323
1570	3859.2	17.1106	3094.88	11.7844	7.82052	45.7941	871.656	666.584	2000	1.30765
1571	2269.21	27.2647	5793.63	10.9711	8.80875	50.7143	804.243	596.921	2000	1.34732
1572	3264.4	46.9997	10975.3	18.0953	5.40779	47.875	901.867	664.578	2000	1.35705
1573	2903.1	27.9016	3868.51	15.788	12.1583	47.5357	898.037	676.493	2000	1.32749
1574	5465.63	20.5902	5513.39	14.542	11.0986	48.875	1592.88	1164.44	2000	1.36794
1575	2225.73	87.5549	3625.56	22.1342	7.07896	41.7	949.939	708.089	2000	1.34155
1576	2302.22	52.1175	7693.5	19.3455	8.45414	39.5625	910.514	684.919	2000	1.32938
1577	5342.86	30.4126	6471.42	23.0546	6.13468	40.8182	1670.39	1249.35	2000	1.33701
1578	5806.27	20.9277	3241.55	19.8221	8.50041	42.6774	2018.59	1482.39	2000	1.36171
1579	2109.48	17.6827	2349.42	17.8553	12.5818	42.5	622.867	461.58	2000	1.34942
1580	2991.46	26.5014	6134.04	13.3822	3.4193	42.6923	909.616	674.387	2000	1.3488
1581	4975.78	35.2956	2939.46	19.1381	13.6871	43.0208	1401.8	1042.82	2000	1.34424
1582	4947.74	21.7521	5060.49	18.99	15.3681	34.95	1653.54	1260.16	2000	1.31217
1583	1910.91	69.3416	6587.17	17.8391	10.0861	46.9	532.629	383.068	2000	1.39043
1584	2338.14	15.9821	4339.17	20.8561	13.6837	45.5625	648.207	472.852	2000	1.37084
1585	4048.31	31.2968	6292.07	20.9156	4.07307	47.3333	851.826	635.26	2000	1.34091
1586	3565.58	11.0562	3406.43	11.1098	16.4898	35.575	774.653	588.618	2000	1.31605
1587	3109.62	25.5184	6616.15	18.5817	23.759	31.8333	601.027	467.124	2000	1.28666
1588	5324.69	30.3209	4882.6	12.4201	7.20943	41.8611	1443.86	1044.46	2000	1.38241
1589	5203.87	16.7061	4991.53	24.2245	13.2034	37.0682	1329.46	997.872	2000	1.3323
1590	4787.2	19.718	1762.75	21.3168	4.64642	36.1176	1503.29	1149.54	2000	1.30773
1591	8351.69	26.5281	2869.87	9.55387	5.79912	41.1286	1451.06	1100.25	2000	1.31884
1592	2966.79	35.9994	7157.62	30.0474	18.4356	38.4545	1116.67	844.224	2000	1.32271
1593	1567.63	54.9778	3616.48	16.6863	9.34347	39.1667	693.139	523.073	2000	1.32513
1594	2308.44	39.1044	8389.39	19.7014	10.1526	42.3889	520.184	386.159	2000	1.34707
1595	3271.43	20.9834	1809.16	9.41227	12.4588	29.2222	616.869	487.63	2000	1.26503
1596	2542.6	16.3152	2816.58	20.5636	3.63512	30.4444	593.253	464.182	2000	1.27806
1597	1674.28	27.3514	8651.62	10.3863	19.3468	29.8913	510.73	402.252	2000	1.26968
1598	3131.31	54.3021	8786.46	25.3723	8.44468	36.5882	704.82	529.706	2000	1.33059
1599	8522.06	30.2412	5795.47	13.9716	7.64424	40.209	2293.92	1772.59	2000	1.29411
1600	4726.29	35.0464	2121.83	15.1141	2.58938	44.46	1255.85	953.778	2000	1.31671
1601	5006.18	26.5195	4175.53	22.558	3.9671	23.1528	1222.08	1016.25	2000	1.20254
1602	4595.16	14.666	933.43	10.477	5.24094	22.2209	1057.63	877.324	2000	1.20552
1603	3621.03	10.8684	2892.57	13.2827	4.98442	22.5	836.592	697.385	2000	1.19961
1604	3346.21	14.647	2913.54	16.4874	0.283592	22.5152	801.081	664.295	2000	1.20591
1605	1796.61	11.4067	2677.01	10.1397	7.96061	22.75	547.122	453.962	2000	1.20522
1606	2498.96	19.1939	3850.77	12.015	8.15293	23.2826	523.576	432.959	2000	1.2093
1607	1297.62	20.5839	2905.79	22.9484	7.72469	25.3462	423.284	343.964	2000	1.23061
1608	1253.68	19.483	3470.05	17.4945	12.3365	20.5962	376.909	313.622	2000	1.20179
1609	8223.46	29.803	6058.39	16.0791	8.38029	43.5476	2275.89	1682.17	2000	1.35295
1610	4687.93	28.6306	8578.82	33.1088	15.6135	41.5556	1527.23	1132.61	2000	1.34841
1611	8970.45	25.4809	1859.23	17.1699	17.2913	42.5	2441.45	1830.66	2000	1.33365
1612	595.301	34.4526	5991.84	12.6781	7.48861	23.0294	127.237	107.958	2000	1.17858
1613	1234.92	96.3438	8187.51	17.1852	3.68964	34	581.417	454.391	2000	1.27955
1614	2122.6	102.659	7077.85	14.1615	1.66634	32	650.115	516.756	2000	1.25807
1615	664.592	106.494	4274.36	14.0298	4.3001	36.25	523.272	408.717	2000	1.28028
1616	2151.17	105.782	8807.92	15.0381	1.86518	35.5	802.317	626.799	2000	1.28002
1617	863.552	98.791	5900.62	16.7532	4.76426	34	692.485	540.261	2000	1.28176
1618	5436.96	10.2965	11299.1	15.0798	4.30382	29.7368	1494.34	1200.43	2000	1.24484
1619	5477.24	16.7944	7410.93	13.5875	2.65122	33.7727	1267.53	996.969	2000	1.27138
1620	9424.2	8.67627	3814.37	7.12759	1.08821	33.4423	2480.58	1962.06	2000	1.26427
1621	9377.52	25.1565	6011.66	11.0493	7.06392	23.25	2540.7	2101.11	2000	1.20922
1622	838.71	96.875	3448.11	14.2582	4.77423	26	343.547	275.306	2000	1.24787
1623	613.387	102.483	8369.61	12.5007	3.55588	32.5	331.811	255.848	2000	1.29691
1624	1087.93	105.975	6669.64	15.4491	1.85736	29.1667	397.401	312.658	2000	1.27104
1625	324.793	63.2767	5188.87	15.1692	2.5933	32.5	180.367	139.597	2000	1.29205
1626	2779.66	19.4576	4823.57	10.121	1.89477	24.875	825.731	665.339	2000	1.24107
1627	4743.5	18.0528	7301.07	14.0726	5.5312	19.2222	1260.61	1040.16	2000	1.21194
1628	3135.04	6.01423	5954.35	15.3587	5.86266	16.9375	791.711	665.267	2000	1.19007
1629	1473.54	19.8664	6377.64	16.4759	7.01431	15.8889	306.894	262.184	2000	1.17053
1630	5375.15	30.065	3606.81	18.7507	0.666819	21.525	1710.46	1398.43	2000	1.22313
1631	2266.76	95.9746	7747.51	15.2964	3.80914	33	585.209	454.927	2000	1.28638
1632	2050.92	104.212	5740.3	16.553	5.96054	31.5	550.533	431.191	2000	1.27677
1633	7421.9	2.46299	4349.85	14.5638	8.04173	30.6667	2162.14	1709.46	2000	1.26481
1634	5451.13	15.246	6318.47	14.1026	10.3302	33.9	1720.81	1360.47	2000	1.26487
1635	417.725	18.9027	5527.65	29.543	36.1041	35	195.932	153.92	2000	1.27295
1636	835.697	73.3052	4248.49	11.9393	-1.08206	32.1667	334.164	260.602	2000	1.28228
1637	1273.68	98.3481	3653.89	13.3363	4.33847	33	326.115	251.734	2000	1.29547
1638	1024.79	102.672	4195.54	11.86	1.84438	33	360.866	280.341	2000	1.28724
1639	1060.96	106.091	1931.12	10.0737	1.61678	33	297.728	231.293	2000	1.28723
1640	480.723	90.2885	5784.04	12.9287	3.10258	29	83.1887	66.2103	2000	1.25643
1641	6758.91	17.5579	4280.41	2.42414	0.573806	31.18	1785.17	1412.74	2000	1.26363
1642	6570.16	9.78078	7122.03	11.88	-0.818443	29.3148	1501.84	1189.75	2000	1.26231
1643	2708.48	18.4585	4067.32	10.3938	4.83371	29.6111	681.12	539.556	2000	1.26237
1644	4085.78	18.1626	5035.51	12.5736	0.894197	25.4643	1027.21	822.644	2000	1.24867
1645	6220.69	16.2971	6239.85	16.2467	2.60894	28.7941	1538.59	1238.39	2000	1.24241
1646	7811.37	23.6205	8061.66	12.4739	0.961536	25.75	1696.82	1367.72	2000	1.24062
1647	5159.48	26.7304	4467.87	14.5553	1.66036	28.95	1176.46	939.05	2000	1.25282
1648	608.489	103.818	4664.68	12.6644	0.492394	30.5	437.943	351.546	2000	1.24576
1649	818.989	67.7478	2599.3	13.0247	0.352517	27.5	446.374	363.493	2000	1.22801
1651	7589.54	11.3521	6816.72	13.0151	5.21139	29.1875	1958.49	1576.81	2000	1.24206
1652	4320.95	11.539	2744.78	14.2994	1.16581	26.4643	1171.98	962.785	2000	1.21729
1653	5343.22	11.8943	3585.99	10.067	2.74797	26.25	1394.62	1146.08	2000	1.21686
1654	6469.57	6.67935	4566.37	11.0375	0.686479	24.4808	1673.89	1384.91	2000	1.20866
1655	4552.2	23.679	4759.97	11.6673	5.07573	23.1905	1285.16	1067.83	2000	1.20353
1656	1296.91	10.2628	3220.73	10.8135	0.270362	20.3393	497.827	418.579	2000	1.18933
1657	2561.65	15.1972	4092.37	21.8805	7.81579	22.6	907.606	765.499	2000	1.18564
1658	1664.67	24.2298	6380.8	21.7709	5.10204	19.381	329.032	281.162	2000	1.17026
1659	4487.37	12.3233	2669.46	13.7007	2.0535	23.7143	1181.53	987.38	2000	1.19663
1660	1549.24	102.525	2880.17	14.7978	7.20844	42	706.356	519.262	2000	1.36031
1661	771.659	100.671	2366.3	17.156	3.80359	39.625	235.596	174.899	2000	1.34704
1662	1680.62	72.6017	3117.67	14.7205	5.15567	41.25	342.973	254.715	2000	1.3465
1663	4409.56	17.1541	3475.98	12.3816	7.93202	34.4375	1094.74	844.761	2000	1.29591
1664	3894.31	8.90665	7020.81	11.1632	12.0636	42.1786	1232.18	916.957	2000	1.34377
1665	4920.35	14.9774	5676.13	9.37195	1.78636	34.7333	1053.91	822.701	2000	1.28103
1666	6453.25	11.7021	3195.74	9.37723	3.49361	25.3846	1732.12	1418.15	2000	1.2214
1667	4097.16	22.1164	5161.67	14.941	0.728195	33.125	1110.74	874.768	2000	1.26976
1668	2959.33	44.1764	6579.84	17.6381	3.07909	35.1765	671.4	507.997	2000	1.32166
1669	2362.9	99.3668	1898.31	16.7054	3.47743	37.5	811.496	620.618	2000	1.30756
1670	4504.93	30.4448	5236.49	14.548	2.32138	35.3542	1577.27	1213.75	2000	1.29951
1671	2457.4	13.8201	3940.02	22.4077	1.76413	41.375	1015.22	754.052	2000	1.34636
1672	4406.39	12.5957	3680.7	12.5637	1.11274	34.6842	1331.04	1034.78	2000	1.2863
1673	4859.53	11.4252	4139.61	46.1674	2.59021	36.6471	1582.94	1187.46	2000	1.33305
1674	2381.02	17.8386	5532.39	23.6107	4.09382	36.3333	753.469	569.254	2000	1.32361
1675	6892.48	17.6349	4736.49	14.7905	0.969353	31.6829	1881.21	1495.98	2000	1.25751
1676	4022.84	-1.20184	2582.75	16.1603	0.322871	25.6711	1260.72	1008.02	2000	1.25069
1677	900.961	50.6456	4930.52	25.3024	3.06943	39.4	462.192	344.21	2000	1.34276
1678	2946.62	44.5151	3425.54	20.7484	4.67391	27.5278	681.248	550.566	2000	1.23736
1679	589.962	54.1473	2664.28	13.4802	-0.686784	26.0833	74.0558	59.9387	2000	1.23553
1680	3945	19.9055	3665.95	13.5363	5.5315	27.8906	1246.13	991.456	2000	1.25687
1681	2673.73	14.6427	-455.358	13.8456	4.66208	23.3939	765.332	627.773	2000	1.21912
1682	2743.37	64.0284	2222.6	15.1294	0.944165	35.5	776.369	604.626	2000	1.28405
1683	3981.44	55.3252	3742.51	13.9106	2.74939	34.4583	1564.42	1225.91	2000	1.27614
1684	3537.29	14.8714	1606.48	16.9568	9.15409	41	1362.75	1022.57	2000	1.33267
1685	4746.07	9.98723	940.084	17.9528	-1.71218	30.9737	1622.24	1300.06	2000	1.24783
1686	6078.58	9.12743	6135.33	13.792	0.22153	28.0111	1682.99	1388.01	2000	1.21252
1687	3740.01	36.6972	5819.42	13.9644	3.84328	37.625	1287.94	988.133	2000	1.3034
1688	1349.63	63.1624	6832.01	22.186	1.18757	24.4545	414.83	344.771	2000	1.2032
1689	865.777	46.1854	7492.9	18.8086	2.18791	22.95	536.533	445.817	2000	1.20348
1690	3753.04	17.5276	2811.79	14.6649	3.19924	25.7885	1022.25	836.676	2000	1.2218
1691	2656.83	14.6622	5911.29	20.592	2.1154	22.6389	773.294	651.47	2000	1.187
1692	3715.66	15.1751	4531.73	11.6464	2.12532	21.8824	863.576	713.954	2000	1.20957
1693	1653.29	6.71332	5600.86	13.558	1.36917	26.25	486.36	402.107	2000	1.20953
1694	2071.06	17.9881	4186.12	19.6162	2.02442	23.3846	456.905	384.876	2000	1.18715
1695	2363.28	11.6675	4033.61	16.4352	4.55027	18.5455	559.949	478.62	2000	1.16992
1696	954.993	10.3175	1764.36	12.5345	2.72336	16.4545	272.498	233.225	2000	1.16839
1697	2097.92	11.447	-10.9986	20.3018	6.63751	19.0714	549.16	455.04	2000	1.20684
1698	2168.58	37.8862	9091.49	29.9293	2.41664	19.12	543.644	454.145	2000	1.19707
1699	3436.59	30.7514	5527.81	12.3454	3.00088	26.3889	932.614	764.232	2000	1.22033
1700	1790.54	45.6282	5084.62	15.2458	-0.448246	27.1667	663.69	541.502	2000	1.22565
1701	5412.01	19.0921	5789.99	11.7749	-0.467429	28.0833	1553.82	1253.9	2000	1.23919
1702	3368.52	13.3447	8583.95	11.7458	1.2027	24.1905	878.202	728.855	2000	1.20491
1703	764.691	25.1957	2292.69	16.5507	0.580178	25.875	246.117	201.573	2000	1.22098
1704	3035.59	23.9873	3288.25	15.9166	0.163838	26.6818	852.543	702.555	2000	1.21349
1705	890.277	26.0749	513.88	13.5363	0.343762	25.4062	331.336	277.237	2000	1.19514
1706	3835.83	17.4781	1783.84	9.42488	-0.279719	26.8636	1064.04	873.252	2000	1.21847
1707	1895.92	13.3937	2583.66	12.8554	1.19978	25	508.944	425.688	2000	1.19558
1708	2301.45	16.5745	3668.69	11.247	-0.400256	26.75	514.839	419.554	2000	1.22711
1709	2916.18	15.9968	1577.89	17.8517	2.35284	24.3448	631.627	532.816	2000	1.18545
1710	1882.36	89.3662	5797.69	15.9045	1.84745	24.6	418.586	341.757	2000	1.22481
1711	1159.68	10.5509	3750.83	8.62361	1.02187	22.4643	418.064	345.468	2000	1.21014
1712	3647.98	13.4664	2529.5	23.0683	1.33137	28.3636	1109.24	914.481	2000	1.21298
1713	2705.46	21.7592	3667.78	20.0261	1.48419	25.8571	832.014	685.745	2000	1.2133
1714	5384.77	14.6094	4174.99	19.4233	1.55566	25.5345	1406.73	1168.01	2000	1.20438
1715	2353.8	11.3504	4004.14	14.1165	0.301164	21.25	493.728	408.603	2000	1.20833
1716	2004.37	8.8824	3724.18	18.3137	1.01482	23.5294	565.247	466.734	2000	1.21107
1717	1853.54	21.4981	4903.26	27.2165	1.43354	21.3846	465.913	382.933	2000	1.21669
1718	1768.33	11.1349	271.055	16.0501	1.62253	22.0789	578.006	476.19	2000	1.21381
1719	1684.79	27.2438	6140.35	20.9219	3.42679	21.3947	334.583	276.148	2000	1.21161
1720	1169.93	23.1493	4534.9	19.143	3.16866	20.381	288.748	242.479	2000	1.19081
1721	2892.15	40.7258	1795.09	38.8795	5.13467	21.775	904.753	749.45	2000	1.20722
1722	2643.1	67.075	4913.84	16.4234	1.69053	33.5	586.718	465.003	2000	1.26175
1723	5400.15	16.0703	3876.89	12.5802	4.89631	31.4643	1594.74	1268.92	2000	1.25677
1724	7326.91	16.6453	2938.26	9.70935	2.20122	26.8636	2040.78	1690.9	2000	1.20692
1725	1954.98	47.637	6733.22	44.1957	4.15937	28.2	524.291	426.987	2000	1.22788
1726	5774.2	23.5875	4316.72	21.1211	4.50266	30.1875	1826.82	1478.86	2000	1.23529
1727	1268.96	60.1017	5794.96	50.4765	3.04583	27.5	413.276	338.213	2000	1.22194
1728	1865.98	23.0663	371.661	20.057	6.13576	27.2308	398.263	327.737	2000	1.21519
1729	2565.22	12.0265	1684.83	19.9189	5.58105	23.9333	532.51	439.488	2000	1.21166
1730	2439.35	21.8937	2939.84	20.1418	0.930316	24.7778	420.125	348.633	2000	1.20506
1731	1954.52	17.527	3218.34	23.4258	4.67107	26.3235	456.444	375.138	2000	1.21674
1732	374.071	20.1461	2064.74	22.9478	3.56142	27.6818	197.881	162.717	2000	1.21611
1733	3014.78	7.78119	1443.03	26.6766	2.18152	26.5946	775.151	633.05	2000	1.22447
1734	2436.19	18.6217	2081.71	21.2826	-0.302129	24.6667	735.781	599.598	2000	1.22712
1735	3007.62	99.9173	20396	19.2252	5.27765	33.5	1719.61	1397.26	2000	1.2307
1736	5048.22	98.9245	19285.2	22.0993	3.96959	33	2125.6	1716.85	2000	1.23808
1737	5554.27	97.3039	17560	18.4579	3.87808	32.5	2007.73	1639.98	2000	1.22425
1738	2668.13	102.454	16591.7	23.0213	4.42162	31.5	1081.79	891.848	2000	1.21297
1739	5184.07	83.0039	15434.8	18.6155	5.48675	29.6429	2037.73	1697.9	2000	1.20015
1740	978.375	96.1393	17422.3	20.2766	6.31214	31	378.615	311.576	2000	1.21516
1741	6019.66	70.8257	19463.8	21.4782	1.58745	29.9375	1841.63	1535.06	2000	1.19971
1742	4132.57	48.778	14159.4	18.4945	6.01707	29.25	1027.47	859.476	2000	1.19546
1743	4254.37	32.3297	13859.1	18.4233	10.8931	25	1212.66	1025.56	2000	1.18244
1744	3142.79	39.627	10682.4	11.9888	9.05863	24.1471	782.766	668.625	2000	1.17071
1746	1206.98	101.993	3462.32	15.2045	6.63974	22.0909	498.317	422.146	2000	1.18044
1747	2008.38	42.438	4325	9.47521	8.02536	21.5938	620.163	530.781	2000	1.1684
1748	1329.83	43.468	5963	15.5085	9.74498	19.7895	354.627	303.531	2000	1.16834
1749	1347.55	47.8695	5032.91	29.0459	3.62534	20.3846	273.757	233.301	2000	1.1734
1750	1842.54	31.8281	2974.29	17.296	6.49533	20.3947	520.025	449.604	2000	1.15663
1751	914.391	34.4593	5745.91	13.3868	2.85902	21.3	292.825	248.764	2000	1.17712
1752	1140.89	19.0647	4613.36	11.9387	1.8496	19.7667	327.237	284.576	2000	1.14991
1753	2583.25	54.7833	3758.75	33.1108	8.38057	22.25	693.457	584.133	2000	1.18716
1754	2594.92	36.4975	5043.53	6.09211	9.7627	19.2	644.524	550.731	2000	1.17031
1755	793.094	98.8976	15463.4	18.5511	4.4938	25	471.138	399.544	2000	1.17919
1756	1012.74	105.561	15030.7	17.752	5.38495	26	511.695	431.067	2000	1.18704
1757	714	100.612	15269.3	18.1871	5.49521	25	346.7	295.209	2000	1.17442
1758	2713.44	104.672	16745.4	22.7261	5.59055	25.1	1071.1	922.683	2000	1.16085
1759	1862.64	67.3302	11733.6	13.8927	4.02086	22.875	755.84	653.919	2000	1.15586
1761	1835.77	95.574	17590	20.6036	1.71297	25.3	661.396	554.593	2000	1.19258
1762	1824.46	59.3115	20222.7	32.0253	2.84543	26.1	622.449	522.127	2000	1.19214
1763	351.212	101.97	9854.72	10.1865	2.58757	23.5	281.927	243.168	2000	1.15939
1764	3727.88	96.4006	11023	9.55925	4.03248	23.5	1336.68	1150.82	2000	1.1615
1765	1736.1	108.241	8903.05	10.8388	2.83298	17.5	415.693	368.634	2000	1.12766
1766	4590.02	61.191	9136.48	9.24418	6.94465	22.375	1472.31	1280.74	2000	1.14957
1767	24.4481	81.1624	7088.42	12.7102	5.2175	13.5	103.476	96.9718	2000	1.06707
1768	12450.6	49.0449	10467.8	9.2973	3.27823	19.4545	3351.16	2938.66	2000	1.14037
1769	1541.35	104.229	21611.3	20.7351	5.8569	33	1047.11	853.896	2000	1.22627
1770	6706.89	79.0148	29977.9	26.2067	4.32737	29.8	2543.58	2113.41	2000	1.20354
1771	7487.55	68.5698	28332	36.2862	3.73942	30.5714	2198.61	1820.38	2000	1.20778
1772	2151.56	73.8448	20724.9	21.561	0.518632	27.75	808.645	678.916	2000	1.19108
1773	2007.28	72.5276	19953.1	26.9488	2.68614	26.0625	508.782	429.136	2000	1.1856
1774	1490.21	101.889	20593	26.1007	5.9484	29.5	537.552	449.684	2000	1.1954
1775	973.955	96.7146	17597.8	20.6041	2.81727	28.5	294.677	246.721	2000	1.19437
1776	5312.55	38.0497	12910.3	18.7491	14.0202	26.9643	1837.76	1545.05	2000	1.18945
1777	6680.84	34.1382	11046.1	14.841	5.33858	22.9074	2225.03	1895.54	2000	1.17383
1778	4374.32	47.4191	9466.04	17.9831	3.56825	22.7143	1441.22	1226.19	2000	1.17536
1779	2278.23	52.1045	22327.2	17.6485	3.78377	25.5	801.041	676.744	2000	1.18367
1780	3199.74	35.3231	8501.02	20.2316	2.78972	20.8529	818.789	700.421	2000	1.169
1781	895.595	103.404	3476.77	13.4558	3.60307	20	356.139	297.811	2000	1.19586
1782	1102.61	97.9532	1185.33	10.2724	4.19218	20	554.306	462.656	2000	1.19809
1783	1855.82	25.6021	6695.59	10.9983	2.01055	19.5	519.272	437.224	2000	1.18766
1784	2074.51	29.6169	5152.89	13.8422	1.84717	18.4167	641.407	542.724	2000	1.18183
1785	3945.03	24.7395	3436.9	15.1352	1.21634	19.75	1408.95	1180.97	2000	1.19305
1786	3069.28	23.8028	4540.69	17.3925	2.71144	13.6	917.736	801.045	2000	1.14567
1787	6531.32	33.0308	2609.94	9.3687	5.96179	21.4167	2292.22	1903.94	2000	1.20393
1788	5650.3	38.5048	4244.35	13.9846	3.86384	17.3448	1604.32	1368.29	2000	1.1725
1789	4487.98	37.4457	1016.21	8.24009	2.30471	20.8333	1299.35	1088.04	2000	1.19421
1790	2470.67	101.511	5347.38	11.9486	0.948031	22.6	964.489	800.114	2000	1.20544
1791	7902.2	20.551	4632.72	12.4783	1.81831	20.5556	2163.57	1842.91	2000	1.174
1792	7332.36	34.1849	8188.25	14.5175	17.2456	22.3793	2099.94	1769.85	2000	1.1865
1793	7151.89	31.0764	8757.1	11.7898	2.15534	23.0909	1740.8	1444.31	2000	1.20528
1794	5985.21	30.9857	5810.52	9.46469	3.42603	22.52	1568.18	1331.29	2000	1.17794
1795	1635.84	96.82	13818.2	18.051	3.71462	27	500.711	418.596	2000	1.19617
1796	814.132	47.3301	12382.9	13.7705	5.03811	23.8571	268.941	227.591	2000	1.18168
1797	2606.41	16.7821	4835.89	8.75506	9.85662	21.619	838.612	711.006	2000	1.17947
1798	4524.62	19.7537	5294.73	10.042	0.0853313	22.7419	995.187	841.018	2000	1.18331
1799	2285.95	18.0119	9622.74	7.3213	7.61295	24.1739	661.813	563.019	2000	1.17547
1800	2083.96	24.9955	8497.91	19.544	3.09782	23.2368	547.723	466.532	2000	1.17403
1801	4285.3	23.6636	14325.6	12.9117	10.0561	24.3235	1238.8	1049.25	2000	1.18065
1802	2191.25	44.1962	13228.1	19.8661	12.7514	23.9545	804.537	681.236	2000	1.181
1803	2351.1	102.009	9757.28	18.6857	3.95276	22.8333	591.624	505.294	2000	1.17085
1804	2641.2	57.8621	18392.3	18.768	7.07767	21.6944	1100.98	944.99	2000	1.16507
1805	3578.65	31.7032	8803.91	14.1759	3.30146	21.18	1217.76	1045.26	2000	1.16502
1806	3905.36	40.4495	12129.9	15.1236	9.25997	18.6167	1065.15	926.733	2000	1.14936
1807	1682.88	32.8075	3030.21	16.0882	4.04918	20.25	473.39	408.964	2000	1.15753
1808	1322.8	105.669	2905.01	14.7801	3.6915	19	530.445	466.621	2000	1.13678
1809	3341.33	30.8401	1602.72	15.338	8.46854	17.66	1154.8	1028.36	2000	1.12296
1810	3043.91	35.337	3048.39	8.11395	5.34056	18.2174	845.18	756.524	2000	1.11719
1811	3545.53	32.9062	5036.58	10.3436	4.84948	16.6875	878.27	786.317	2000	1.11694
1812	5650.22	11.3258	-1035.44	10.9688	2.45952	15.5833	1455.71	1293.83	2000	1.12512
1813	1300.03	39.5904	1833.04	18.5591	11.1458	15.3182	440.397	394.139	2000	1.11736
1814	1450.98	39.1991	5302.97	21.0498	11.9746	17.8333	424.465	375.453	2000	1.13054
1815	5684.94	39.4464	3575.18	12.5532	4.00077	16.3235	1695.92	1515.48	2000	1.11907
1816	1773.5	70.5629	4127.79	8.65536	3.05922	21.1667	569.286	495.677	2000	1.1485
1817	3341.82	49.0516	8721.63	13.0094	5.64691	19	1025.13	896.687	2000	1.14325
1818	590.556	32.9356	3905.4	5.04216	3.24011	15.625	358.745	317.404	2000	1.13025
1819	6120.17	54.1281	3026.15	4.98495	3.40335	18.3333	1382.75	1215.4	2000	1.13769
1820	1211.15	83.1882	5732.72	15.1645	4.59179	19.4	332.476	287.46	2000	1.1566
1821	4040.52	20.3563	-451.036	5.93682	0.740529	15.7833	1026.04	901.677	2000	1.13792
1822	4074.7	17.9507	4259.29	12.7545	4.6478	15.3276	1127.37	1009.21	2000	1.11708
1823	1930.66	17.2917	5430.78	9.89431	14.9277	18.2955	478.289	418.075	2000	1.14403
1824	2444.65	13.0878	3218.26	10.0585	3.22724	16.95	592.971	522.844	2000	1.13413
1825	2640.39	16.1134	1798.2	10.7078	8.42613	17.697	649.752	569.398	2000	1.14112
1826	2513.2	77.3892	6901.35	14.6783	2.98	22.5	905.922	771.373	2000	1.17443
1827	2552.54	24.5396	5179.06	11.2183	4.56668	21.2083	714.594	610.713	2000	1.1701
1828	2505.49	27.9564	5261.56	9.98684	3.08016	20.9706	751.663	645.442	2000	1.16457
1829	5048.49	34.655	3945.1	8.50736	6.51847	21.3472	1507.06	1287.49	2000	1.17054
1830	2440.21	48.8588	5763.3	18.447	3.71861	27.5	925.176	779.032	2000	1.1876
1831	1869.93	20.0857	4761.87	10.0575	8.8375	24.8333	474.238	405.932	2000	1.16827
1832	3256.22	18.2344	3984.98	7.66343	12.5607	22.8594	710.089	595.411	2000	1.1926
1833	682.139	34.7868	1509.29	27.4796	15.4913	21.7273	163.718	138.47	2000	1.18233
1834	753.074	38.6893	4240.5	23.7333	5.52338	22.7	207.305	174.737	2000	1.18639
1835	4455.29	10.9499	4308.24	4.75298	0.212469	24.2174	1080.32	914.771	2000	1.18098
1836	5122.42	29.6034	4591.13	9.65196	7.40029	23.8137	1454.44	1240.75	2000	1.17223
1837	3118.52	38.4986	3221.05	22.1759	11.4297	23.4375	742.583	624.331	2000	1.18941
1838	9503.02	55.3463	14652.3	15.8091	6.89703	27.525	3978.98	3372.98	2000	1.17966
1839	8777.47	60.1846	18338.9	22.4501	6.64386	27.5	2747.3	2305.33	2000	1.19172
1840	2185.32	97.8295	5819.04	8.74999	2.93491	29	660.447	552.252	2000	1.19592
1841	6644.87	27.2697	7625.94	7.57928	0.96982	19.5	1949.29	1728.26	2000	1.12789
1842	4272.48	38.4986	9620.57	5.95294	6.41987	17.75	1400.12	1269.21	2000	1.10315
1843	3073.74	100.845	6886.83	8.35658	2.7737	30	920.844	762.634	2000	1.20745
1844	5904.62	21.9694	10503.8	5.60957	3.3545	20.375	1766.07	1547.6	2000	1.14117
1845	4481.74	12.6454	3390.53	7.17373	3.93921	16.9091	1310.05	1156.92	2000	1.13236
1846	5246.88	31.3953	3355.78	8.64417	4.69961	15.7083	1379.82	1224.13	2000	1.12719
1847	9068.15	33.5483	5600.29	7.32928	0.115373	18.4286	2312.21	2024.03	2000	1.14238
1848	1430.84	74.7477	8257.02	11.6493	3.5234	24.1429	448.399	379.678	2000	1.181
1849	2876.24	38.9823	8616.87	10.087	13.8089	22.2083	764.251	650.044	2000	1.17569
1850	3432.63	33.3501	3476.84	8.01381	10.2322	24.5588	744.461	631.895	2000	1.17814
1851	1470.65	23.7938	6271.92	2.07845	9.20993	22.9545	471.041	401.589	2000	1.17294
1852	4715.17	28.9703	6702.74	13.1162	4.61379	23.05	1470.55	1248.48	2000	1.17787
1853	12894.1	67.5983	14350.5	43.7508	6.71694	18.9741	3771.9	3188.23	2000	1.18307
1854	3952.29	22.3919	5442.1	11.6345	2.28183	18.8036	1115.42	954.215	2000	1.16894
1855	2057.43	16.4499	2487.37	12.4928	1.96949	14.7143	607.006	535.601	2000	1.13332
1856	2677.63	13.4554	2963.35	7.11683	1.69919	16.8	700.59	600.936	2000	1.16583
1857	2243.42	12.0164	456.885	8.82226	-0.189467	19.3333	723.214	613.246	2000	1.17932
1858	4055.12	18.9706	4460.76	13.1092	2.77565	20.65	1375.3	1147.99	2000	1.19801
1859	5433.37	23.7493	2958.01	8.85094	-0.031772	20.6061	1692.75	1411.6	2000	1.19917
1860	4095.06	87.0896	2127.21	11.8561	5.7754	25.75	1745.92	1448.06	2000	1.2057
1861	2156.95	29.1617	6569.52	12.7407	5.10454	23.5455	808.663	680.6	2000	1.18816
1862	2214.73	14.3068	4885.84	7.46217	5.62824	24.2632	660.363	556.064	2000	1.18757
1863	2194.01	20.1259	4641.89	9.29502	3.60805	24.1034	706.171	594.94	2000	1.18696
1864	1079.2	26.1022	1571.64	16.8197	4.4619	22.86	523.67	440.76	2000	1.18811
1865	2347.45	14.9305	1719.04	12.9324	3.35025	22.4286	731.691	612.392	2000	1.19481
1866	2187.01	12.0441	3703.14	9.0538	2.38304	21.775	497.154	418.319	2000	1.18846
1867	49.4851	99.8068	3885.86	13.5507	4.17584	25.5	190.454	159.133	2000	1.19682
1868	877.612	105.411	2013.1	12.6169	3.1122	23	232.781	197.471	2000	1.17881
1869	903.564	102.807	6332.16	14.1811	2.38941	25.5	354.578	295.657	2000	1.19929
1870	302.782	106.493	1833.04	13.1402	2.17107	24.5	243.024	204.613	2000	1.18773
1871	178.128	43.662	4839.96	15.7088	4.26879	22.3333	129.66	110.975	2000	1.16836
1872	2013.07	12.5817	3279.95	13.4762	3.12209	22.6667	529.734	449.88	2000	1.1775
1873	3204.94	13.4424	1187.51	9.49621	3.12865	21.2	747.565	639.159	2000	1.16961
1874	1934.13	20.917	5652.19	20.7614	2.98573	21.119	606.155	518.706	2000	1.16859
1875	4859.81	15.1759	5448.11	10.6931	5.76487	23.0946	1223.61	1027.83	2000	1.19048
1876	1921.86	10.3998	9321.81	26.7425	6.4331	20.4524	634.974	544.102	2000	1.16701
1877	1633.17	11.0359	3433.07	15.6523	3.60623	22.5172	466.446	395.014	2000	1.18083
1878	1503.03	17.2474	5779.46	15.3401	1.12576	23.375	428.564	360.747	2000	1.18799
1879	1584.29	9.26281	3315.45	10.896	0.99974	19.0909	283.6	243.179	2000	1.16622
1880	880.833	-2.82172	2757.5	21.2486	1.06497	19.7647	270.115	231.996	2000	1.16431
1881	2245.79	15.0702	1885.41	12.7499	0.145459	24.0333	693.395	589.158	2000	1.17693
1882	2398.98	21.7284	7182.17	20.2019	4.30152	24.3125	704.744	597.481	2000	1.17953
1883	1839.85	8.94018	8433.24	18.0536	1.16219	22.2368	466.165	396.23	2000	1.1765
1884	586.345	97.4618	3119.69	11.8538	2.86294	26.25	251.983	214.148	2000	1.17668
1885	1550.3	99.6537	2096.87	7.34154	1.50939	26.5	269.93	229.308	2000	1.17715
1886	504.361	69.8878	4714.98	9.7574	3.8024	27	144.078	122.093	2000	1.18007
1887	3796.39	17.1863	737.65	8.57858	0.498338	25.3974	1031.82	879.785	2000	1.17281
1888	4595.4	14.4026	2094.92	4.55107	-0.694574	22.9219	1403.99	1202.77	2000	1.1673
1889	1002.46	19.1234	4333.56	16.3555	1.338	23.6	364.297	311.542	2000	1.16933
1890	3741.26	22.7133	3517.89	11.5807	0.421759	23.1154	1194.14	1018.44	2000	1.17253
1891	1002.55	101.213	2933.85	14.7869	0.309601	22	431.511	358.917	2000	1.20226
1892	408.71	80.8317	3003.52	16.4729	4.21614	22.5	238.861	198.973	2000	1.20047
1893	1109.57	40.2913	2329.23	16.1966	2.1939	20.8333	288.339	243.454	2000	1.18437
1894	3370.23	30.912	4638.86	20.9778	4.36041	21.5833	1631.39	1368.46	2000	1.19214
1895	151.533	67.1987	5873.97	17.1411	0.776909	22.6667	160.067	133.328	2000	1.20054
1896	1098.03	33.5851	9126.03	17.2163	0.431674	18.5476	554.445	474.791	2000	1.16777
1897	1265.39	18.7244	5924.64	14.9669	3.14075	16.42	321.004	280.245	2000	1.14544
1898	419.624	57.7099	13967.7	18.0118	0.818278	19.625	188.448	159.782	2000	1.17941
1899	2442.08	47.9518	4912.68	14.8221	3.50215	23	890.329	740.863	2000	1.20175
1900	3519.53	29.6322	5430.4	17.1885	1.89828	21.675	922.906	779.304	2000	1.18427
1901	6226.27	4.03343	5436.14	3.09992	0.344477	21.431	1911.93	1596.7	2000	1.19742
1902	4012.28	19.2213	7295.02	18.5815	3.71996	21.7083	1223.62	1023.16	2000	1.19592
1903	4330	35.9355	4683.45	11.3216	0.568261	22.7273	1615.02	1349.67	2000	1.1966
1904	2385.49	29.6972	4119.95	11.8106	-0.830482	23.95	844.402	704.217	2000	1.19906
1905	5919.55	23.7116	-233.418	8.43795	-1.44558	22.3393	1728.05	1471.39	2000	1.17444
1906	7922.93	18.5459	2167.12	4.90058	0.289791	23.7973	2274.62	1910.08	2000	1.19085
1907	4171.97	58.2861	3857.24	9.49171	3.40866	25.7222	1451.55	1190.78	2000	1.21899
1908	3801.42	12.4251	1711.82	16.4401	21.9075	22.6579	1174.48	991.017	2000	1.18513
1909	3554.53	19.057	3547.46	5.01841	1.02349	24.5385	1137.92	943.968	2000	1.20547
1910	5681.56	21.4641	3619.75	7.25922	0.631001	22.5	1880.35	1569.95	2000	1.19771
1911	3353.36	16.5984	1724.24	7.85168	0.964939	23.75	1057.73	874.525	2000	1.20949
1912	5307.66	21.4051	6285.49	13.0549	2.11514	24.3409	1618.8	1351.85	2000	1.19747
1913	2122.71	44.4338	15348	35.9084	3.37843	13.8125	454.625	384.31	2000	1.18297
1914	2473.68	33.4342	4263.04	11.2406	2.82546	12.8864	533.104	453.609	2000	1.17525
1915	2592.8	30.5142	3704.17	13.2119	5.57961	13.26	545.273	472.233	2000	1.15467
1916	2533.04	22.3145	2993.14	12.6797	1.86664	13.7895	676.635	591.673	2000	1.1436
1917	2792.62	6.24959	2465.7	16.3156	1.30554	10.7917	582.038	502.59	2000	1.15808
1918	3114.06	7.89097	1147.18	10.3807	1.91678	11.8833	888.433	763.851	2000	1.1631
1919	1628.27	4.59451	2350.11	21.553	2.80736	12.0714	273.665	233.821	2000	1.1704
1920	740.405	10.0823	3909.22	12.2786	4.96025	13.8947	266.764	225.833	2000	1.18124
1921	961.076	13.6035	1264.4	15.259	4.57793	15.6875	183.412	156.909	2000	1.16891
1922	1385.18	8.66464	3553.87	9.84045	-1.56574	14.3125	281.241	242.471	2000	1.1599
1923	1220.77	35.5733	3925.58	9.49454	9.18295	14.8036	144.692	126.836	2000	1.14078
1924	1698.64	5.30981	2864.58	6.13961	1.67816	15.4355	363.297	319.806	2000	1.13599
1925	2340.28	9.5636	4576.33	10.2974	2.26253	24.1607	656.703	560.71	2000	1.1712
1926	2830.79	20.4754	3344.07	19.7392	0.630031	25.3158	676.273	569.685	2000	1.1871
1927	1429.12	25.0582	2477.07	17.7166	1.45745	24.5417	390.618	328.81	2000	1.18798
1928	1302.87	53.9917	6280.67	41.7587	4.00314	21.2	452.466	372.404	2000	1.21499
1929	1526.18	34.5097	6845.65	16.4397	3.2858	19.2432	395.36	324.784	2000	1.2173
1930	513.589	23.2908	5405.9	20.0711	1.1419	17.4074	211.148	176.143	2000	1.19874
1931	1441.5	8.09957	474.697	15.5383	0.183337	16.125	289.386	240.589	2000	1.20282
1932	1825.41	11.6447	-1301.3	8.71149	3.99262	17.75	477.892	395.809	2000	1.20738
1933	1857.03	20.4619	2051.72	7.43148	0.700707	22.78	562.594	469.9	2000	1.19726
1934	1696.95	13.074	2574.5	9.14704	4.75893	22.061	500.663	412.691	2000	1.21317
1935	1170.65	18.7294	3228.84	15.4721	6.51641	15.3158	377.587	318.216	2000	1.18657
1936	4015.52	9.23705	834.962	12.0133	2.23174	19.3108	1062.15	897.344	2000	1.18366
1937	2425.43	15.4946	4171.64	10.8846	1.47757	16.4074	666.669	569.658	2000	1.1703
1938	3371.44	35.5663	6169.01	16.1377	2.72426	22.8182	955.657	798.83	2000	1.19632
1939	4130.89	20.3241	3818.83	10.505	7.95461	22.5976	1255.89	1054.71	2000	1.19074
1940	3033.25	17.0893	397.085	17.1121	3.46577	21.4048	658.869	555.266	2000	1.18658
1941	1958.9	22.0813	5416.86	7.89782	-0.532389	22.1	573.552	484.843	2000	1.18296
1942	2140.57	15.8059	2917.4	10.2093	3.15767	23.3929	612.967	516.286	2000	1.18726
1943	1466.36	13.6338	3819.52	20.6629	4.347	22.375	251.529	213.929	2000	1.17576
1944	395.742	53.9778	4785.54	33.0777	4.0978	21.8333	182.676	153.857	2000	1.18731
1945	2001.14	21.7121	6474.7	12.2853	7.71513	12.66	467.473	417.969	2000	1.11844
1946	2055.11	22.8103	3375.27	25.2482	5.01549	15.3519	629.144	551.2	2000	1.14141
1947	2243.99	4.94157	3313.47	11.2086	0.487903	13.8125	467.899	414.813	2000	1.12798
1948	2054.34	23.2869	1559.72	24.5617	2.27642	14.025	403.878	353.605	2000	1.14217
1949	2241.08	7.55109	1170.12	14.0924	1.10407	12.9348	606.404	534.909	2000	1.13366
1950	2849.03	8.63745	3270.4	14.3586	1.90487	12.3056	610.521	537.373	2000	1.13612
1951	607.724	75.6603	8471.99	18.21	4.13852	14.25	131.945	115.73	2000	1.14011
1952	4491.95	25.3007	6759.71	11.0574	2.77318	24.2065	1378.4	1168.2	2000	1.17994
1953	229.393	51.5577	3793.52	18.7453	2.64123	13.2	195.332	171.67	2000	1.13784
1954	1871.39	103.064	5002.31	15.999	2.38699	12.5	324.312	285.998	2000	1.13396
1955	2520.33	49.4206	1607.6	14.9117	0.427464	10.125	1181.18	1061.4	2000	1.11286
1956	1346.08	98.3646	4659.84	20.5722	3.02204	11.5	423.156	375.57	2000	1.1267
1957	1629.15	68.1822	3527.13	26.2855	4.04677	10.7667	491.031	440.197	2000	1.11548
1958	374.821	57.481	5176.38	66.9295	2.29951	10	93.8545	84.9013	2000	1.10545
1959	2014.02	35.7177	8791.38	17.3449	3.69108	9.23333	905.14	820.261	2000	1.10348
1960	3853.52	47.1818	7106.3	38.9963	1.00533	14.2963	1061.46	935.234	2000	1.13497
1961	3380.52	33.5971	5299.18	22.5438	8.8994	10.475	1230.38	1102.49	2000	1.116
1962	1502.68	28.0075	2025.68	9.86227	4.38543	9.20588	794.991	722.184	2000	1.10082
1963	2048.27	35.8545	3993.86	25.1965	0.333666	11.2632	381.111	342.437	2000	1.11294
1964	1709.94	25.0959	3254.18	23.5322	3.13022	10.7	505.784	453.974	2000	1.11412
1965	1383.54	31.2263	5867.25	17.2	2.00729	11.1667	322.02	288.639	2000	1.11565
1966	2314.98	24.8389	5165.38	23.195	2.25941	13.625	714.948	630.898	2000	1.13322
1967	2192.22	18.0042	4462.86	19.316	-0.578749	15.8182	614.407	534.728	2000	1.14901
1968	747.076	20.3907	5252.89	47.837	4.74643	11.475	161.771	144.756	2000	1.11755
1969	1170.66	51.0594	7578.5	36.2209	2.03512	11.5357	252.533	225.848	2000	1.11816
1970	2058.21	20.691	4763.28	18.1225	1.94703	10.2955	493.767	445.913	2000	1.10732
1971	1386.96	12.8525	5818.59	9.76231	4.96512	10.3333	391.032	353.162	2000	1.10723
1972	583.121	20.1864	3231.54	50.8737	4.27334	10.1364	143.775	129.513	2000	1.11012
1973	693.841	28.4785	3102.84	56.424	0.00811795	10.3	189.886	171.161	2000	1.1094
1974	119.483	103.33	4428.53	19.1695	1.08	7.5	0.267531	0.245395	2000	1.09021
1977	12083.3	34.7341	2874.43	11.9006	6.72236	28.6618	2959.37	2321.49	2000	1.27477
1978	6476.95	35.9556	1621.9	13.1232	9.06022	28.4107	2034.52	1639.42	2000	1.241
1979	4665.29	103.566	2695.95	20.1208	7.93291	56	1629.47	1232.65	2000	1.32193
1980	1453.37	98.1311	2466.41	15.6591	9.7322	47	519.691	412.514	2000	1.25981
1981	3058.64	100.254	7323.32	14.864	6.31011	38	1248.89	1007.02	2000	1.24019
1982	3354.11	95.4285	4467.59	16.9348	7.46835	46	1544.78	1223.42	2000	1.26268
1983	4130.63	101.743	7008.42	10.5159	9.69318	43.3333	1579.64	1276.16	2000	1.23781
1984	2767.61	97.5285	3469.95	11.5455	7.36001	41	1150.72	934.089	2000	1.23191
1985	3475.72	59.8194	4880.12	13.96	10.1618	42.875	1402.93	1107.12	2000	1.2672
1986	2627.99	56.885	3502.4	13.1409	3.57157	27.125	464.569	385.051	2000	1.20652
1988	5533.56	39.0959	4533.84	18.2558	7.94012	39.9615	1604.07	1275.07	2000	1.25802
1989	6278.94	48.5965	5920.81	12.5237	7.77339	36.3	1861.62	1517.8	2000	1.22653
1990	3620.85	19.6016	3023.1	7.49763	5.35272	23.6364	673.202	552.235	2000	1.21905
1991	6239.41	30.6027	5415.39	24.6147	12.9934	35.2857	1654.97	1319.82	2000	1.25393
1992	10289.2	27.6902	7481.43	12.928	12.9703	33.8125	2991.53	2501.77	2000	1.19577
1993	10593	31.9218	5506.32	10.8229	16.1402	43.25	2967.18	2290.44	2000	1.29547
1994	6600.35	41.7055	3722.3	19.6314	19.9746	41.6786	2013.5	1629.03	2000	1.23601
1995	4453.03	23.0521	7213.9	14.9969	31.0279	25.96	1078.7	885.009	2000	1.21886
1996	6504.25	25.3144	407.153	18.2413	10.9696	28.119	1803.84	1508.84	2000	1.19552
1997	5148.09	5.41386	2988.02	15.648	7.24854	38.7188	1599.25	1230.98	2000	1.29917
1998	5464.13	14.058	2328.51	14.3043	11.1892	42.7692	1625.18	1264.49	2000	1.28525
1999	5452.97	21.3526	5160.89	13.3052	7.71923	44.2308	1698.03	1316.48	2000	1.28983
2000	4852.41	23.5373	4704.19	15.2619	12.6904	47.3182	1416.94	1093.71	2000	1.29553
2001	4030.02	22.1224	6014.22	17.542	24.5805	43.0625	1257.34	1003.07	2000	1.2535
2002	6230.74	14.2743	3053.54	8.84773	6.24687	33.2	1408.31	1108.66	2000	1.27027
2003	2320.82	12.2454	4400.68	14.8743	2.1959	23.8387	327.458	268.183	2000	1.22103
2004	4941.98	20.1957	915.947	12.953	16.6301	25.6923	1385.02	1124.1	2000	1.23211
2005	5765.3	10.9336	1929.75	9.28193	18.1641	32.3	1458.97	1176.22	2000	1.24038
2006	2402.92	16.2784	4283.56	17.7828	25.3733	21.9808	719.779	586.944	2000	1.22632
2007	7303.92	19.1367	2871.83	14.1337	5.54379	30.125	1818.06	1452.92	2000	1.25131
2008	10296.5	8.93481	2623.87	5.32014	5.551	28.9375	2322.43	1805.52	2000	1.28629
2009	8117.61	9.73018	2268.22	10.8954	12.7305	27.3125	1925.67	1534.76	2000	1.2547
2010	7212.5	17.4477	-883.334	12.1716	3.2298	25.875	1373.98	1132.06	2000	1.2137
2011	4294.6	5.15266	-1036.98	3.2112	-1.55414	26.037	879.057	726.917	2000	1.20929
2012	3938.22	9.157	-1684.63	10.6434	6.17784	26.5	754.755	621.154	2000	1.21508
2013	3692.56	11.2008	-923.995	12.8582	9.93616	23.5167	782.341	639.981	2000	1.22244
2014	4037.01	12.6144	-256.915	14.6823	4.0462	24.9	896.058	741.513	2000	1.20842
2015	5662.95	8.24024	702.288	7.59087	3.09237	23.84	1122.63	926.047	2000	1.21228
2016	4815.56	6.10657	2804.68	9.88166	-1.30205	23.2639	929.217	759.547	2000	1.22338
2017	2401.83	112.302	4866.27	15.5445	6.07752	50	1061.68	763.615	2000	1.39033
2018	3041.96	104.323	10830.5	20.3324	6.64656	49	1248.06	901.211	2000	1.38487
2019	2500.69	104.537	9894.64	25.8291	7.30249	51	1751.01	1253.65	2000	1.39673
2020	2409.77	101.304	9825.1	19.8964	5.04459	51.5	1413.83	1007.66	2000	1.40308
2021	2038.57	98.9021	7211.87	16.09	5.69456	50	1391.04	995.97	2000	1.39667
2022	2121.52	72.1553	9592.77	20.3146	7.51978	42.7	952.229	703.573	2000	1.35342
2023	2174.61	29.9363	7275.7	18.8988	6.31009	42.875	780.583	580.02	2000	1.34579
2024	3655.73	34.2552	12521.3	17.724	11.8208	47	1308.46	951.779	2000	1.37475
2025	1798.26	29.521	11886.7	35.7809	9.64201	44.8333	689.852	508.253	2000	1.3573
2026	5676.18	16.25	6730.49	12.7586	4.85219	36.4	1598.08	1212.08	2000	1.31846
[truncated: 3,549 more rows]
